# Supplementary material for: A checklist of rheophytes of Cameroon
Source: PhytoKeys. 2019 May 9;121:81–131. doi: 10.3897/phytokeys.121.29924 (PMC6522442; doi:10.3897/phytokeys.121.29924)
Supplement: XML Treatment for Bolbitis heudelotii [file phytokeys.121.29924-treatment2.xml]

<!DOCTYPE tp:taxon-treatment
  PUBLIC "-//TaxonX//DTD Taxonomic Treatment Publishing DTD v0 20100105//EN" "tax-treatment-NSO.dtd">
<tp:taxon-treatment xmlns:tp="http://www.plazi.org/taxpub"><tp:treatment-meta><kwd-group><label>Taxon classification</label><kwd><named-content xmlns:xlink="http://www.w3.org/1999/xlink" content-type="kingdom">Plantae</named-content></kwd><kwd><named-content xmlns:xlink="http://www.w3.org/1999/xlink" content-type="order">Polypodiales</named-content></kwd><kwd><named-content xmlns:xlink="http://www.w3.org/1999/xlink" content-type="family">Lomariopsidaceae</named-content></kwd></kwd-group><mixed-citation publication-type="journal"><person-group><name><surname>Kuetegue</surname><given-names>Felix</given-names></name><name><surname>Sonké</surname><given-names>Bonaventure</given-names></name><name><surname>Ameka</surname><given-names>Gabriel K.</given-names></name></person-group><article-title>A checklist of rheophytes of Cameroon</article-title><source>PhytoKeys</source><day>09</day><month>5</month><year>2019</year><volume>121</volume><fpage>81</fpage><lpage>131</lpage><pub-id pub-id-type="doi">10.3897/phytokeys.121.29924</pub-id></mixed-citation></tp:treatment-meta><tp:nomenclature><tp:taxon-name>
                  <tp:taxon-name-part taxon-name-part-type="genus" reg="Bolbitis">Bolbitis</tp:taxon-name-part>
                  <tp:taxon-name-part taxon-name-part-type="species" reg="heudelotii">heudelotii</tp:taxon-name-part>
                </tp:taxon-name><tp:taxon-authority>(Bory ex Fée) Alston, J. Bot. 72 (Suppl. 2): 3 (1934)</tp:taxon-authority><tp:nomenclature-citation-list><tp:nomenclature-citation><tp:taxon-name>
                      <tp:taxon-name-part taxon-name-part-type="genus" reg="Gymnopteris">Gymnopteris</tp:taxon-name-part>
                      <tp:taxon-name-part taxon-name-part-type="species" reg="heudelotii">heudelotii</tp:taxon-name-part>
                    </tp:taxon-name><comment>Bory ex Fée, Mém. Foug., 2. Hist. Acrostich. 84: 45, t. 45 (1845)</comment></tp:nomenclature-citation><tp:nomenclature-citation><tp:taxon-name>
                      <tp:taxon-name-part taxon-name-part-type="genus" reg="Leptochilus">Leptochilus</tp:taxon-name-part>
                      <tp:taxon-name-part taxon-name-part-type="species" reg="heudelotii">heudelotii</tp:taxon-name-part>
                    </tp:taxon-name><comment>(Bory ex Fée) C.Chr., Index Filic. 11, 385 (1905)</comment></tp:nomenclature-citation></tp:nomenclature-citation-list></tp:nomenclature><tp:treatment-sec sec-type="material" id="SECID0ELGAE"><title>Type.</title><p>Guinea Conakry, Fouta Djallon, in herb Bory, <italic>Heudelot 803</italic> (holotype: P).</p></tp:treatment-sec><tp:treatment-sec sec-type="description" id="SECID0ETGAE"><title>Description.</title><p>Herbaceous, rhizome thick with dark brown scales and creeping on rocks; numerous roots; sterile fronds 30–80 cm long, linear to elliptical; fertile fronds 25–100 cm, long, linear, abaxial surface with sporangia.</p></tp:treatment-sec><tp:treatment-sec sec-type="material" id="SECID0EYGAE"><title>Specimens examined.</title><p>Pangar River, at Tapare (Dang Assoura), <named-content xmlns:xlink="http://www.w3.org/1999/xlink" content-type="dwc:verbatimCoordinates" xlink:type="simple"><named-content content-type="geo-json" specific-use="{&#34;type&#34;:&#34;Point&#34;,&#34;coordinates&#34;:[13.516667,5.366667]}" id="NCID0EBHAE" xlink:type="simple">5°22'N, 13°31'E</named-content></named-content>, 11 Feb 1961, <italic>R. Letouzey 3452</italic> (YA); Maan, 24 km southeast of Nyabesan, 00 Feb 1963, <italic>J. &amp; A</italic>. <italic>Raynal 10264</italic> (YA); East of Kribi on Kienke River, <named-content xmlns:xlink="http://www.w3.org/1999/xlink" content-type="dwc:verbatimCoordinates" xlink:type="simple"><named-content content-type="geo-json" specific-use="{&#34;type&#34;:&#34;Point&#34;,&#34;coordinates&#34;:[9.916667,2.933333]}" id="NCID0EPHAE" xlink:type="simple">2°56'N, 9°55'E</named-content></named-content>, 05 Apr 1969, <italic>J. J. Bos 4282</italic> (YA); Limbe at Limbe River, <named-content xmlns:xlink="http://www.w3.org/1999/xlink" content-type="dwc:verbatimCoordinates" xlink:type="simple"><named-content content-type="geo-json" specific-use="{&#34;type&#34;:&#34;Point&#34;,&#34;coordinates&#34;:[9.200000,4.033333]}" id="NCID0EZHAE" xlink:type="simple">4°2'N, 9°12'E</named-content></named-content>, 13 Jan 2011, <italic>F. Kuetegue 412, 414</italic> (YA).</p></tp:treatment-sec><tp:treatment-sec sec-type="habitat" id="SECID0EAIAE"><title>Habitat.</title><p>Riverbeds of perennial streams; edge of waterfalls; seasonally flooded in swift-flowing rivers or streams, able to withstand spate; in rainforest.</p></tp:treatment-sec><tp:treatment-sec sec-type="distribution" id="SECID0EFIAE"><title>Distribution.</title><p>Widespread in tropical Africa. Angola, Benin, Cameroon (Fig. <xref ref-type="fig" rid="F2">3</xref>), Central African Republic, Congo, Côte d’Ivoire, Democratic Republic of Congo, Ghana, Guinea, Malawi, Mali, Mozambique, Nigeria, Sierra Leone, Tanzania, Togo, Zambia, and Zimbabwe.</p></tp:treatment-sec><tp:treatment-sec sec-type="conservation status" id="SECID0EPIAE"><title>Conservation status in Cameroon.</title><p><italic><tp:taxon-name><tp:taxon-name-part taxon-name-part-type="genus" reg="Bolbitis">Bolbitis</tp:taxon-name-part><tp:taxon-name-part taxon-name-part-type="species" reg="heudelotii">heudelotii</tp:taxon-name-part></tp:taxon-name></italic> is not listed on <ext-link xmlns:xlink="http://www.w3.org/1999/xlink" xlink:type="simple" ext-link-type="uri" xlink:href="http://www.iucnredlist.org">http://www.iucnredlist.org</ext-link> nor in <xref ref-type="bibr" rid="B66">Onana and Cheek (2011)</xref>. The extent of occurrence of this species is about 102,900 km<sup>2</sup> with an area of occupancy of about 32 km<sup>2</sup>. The species is currently known from 8 localities. The main pressures on the habitats are logging; dam construction (i.e. Lom-Pangar Hydro-electric dam, between Lom and Pangar) and expansion of cocoa farms. Based on these threats, extent and/or quality of habitat <italic><tp:taxon-name><tp:taxon-name-part taxon-name-part-type="genus" reg="Bolbitis">B.</tp:taxon-name-part><tp:taxon-name-part taxon-name-part-type="species" reg="heudelotii">heudelotii</tp:taxon-name-part></tp:taxon-name></italic> is here assessed as Vulnerable. IUCN Red List Category: <bold>Vulnerable VUB2ab (ii, iii).</bold></p></tp:treatment-sec><tp:treatment-sec><!--Section generated to contain objects referenced in tp:taxon-treatment.--><fig id="F2" position="float" orientation="portrait"><label>Figures 2–10.</label><caption><p><bold>2</bold><italic><tp:taxon-name><tp:taxon-name-part taxon-name-part-type="genus" reg="Bolbitis">Bolbitis</tp:taxon-name-part><tp:taxon-name-part taxon-name-part-type="species" reg="fluviatilis">fluviatilis</tp:taxon-name-part></tp:taxon-name></italic> (Hook.) Ching <bold>3</bold><italic><tp:taxon-name><tp:taxon-name-part taxon-name-part-type="genus" reg="Bolbitis">Bolbitis</tp:taxon-name-part><tp:taxon-name-part taxon-name-part-type="species" reg="heudelotii">heudelotii</tp:taxon-name-part></tp:taxon-name></italic> (Bory ex Fée) Alston <bold>4</bold><italic><tp:taxon-name><tp:taxon-name-part taxon-name-part-type="genus" reg="Lepidagathis">Lepidagathis</tp:taxon-name-part><tp:taxon-name-part taxon-name-part-type="species" reg="alopecuroides">alopecuroides</tp:taxon-name-part></tp:taxon-name></italic> R.Br. ex Griseb. <bold>5</bold><italic><tp:taxon-name><tp:taxon-name-part taxon-name-part-type="genus" reg="Achyranthes">Achyranthes</tp:taxon-name-part><tp:taxon-name-part taxon-name-part-type="species" reg="talbotii">talbotii</tp:taxon-name-part></tp:taxon-name></italic> Hutch &amp; Daziel <bold>6</bold><italic><tp:taxon-name><tp:taxon-name-part taxon-name-part-type="genus" reg="Crinum">Crinum</tp:taxon-name-part><tp:taxon-name-part taxon-name-part-type="species" reg="natans">natans</tp:taxon-name-part></tp:taxon-name></italic> Baker <bold>7</bold><italic><tp:taxon-name><tp:taxon-name-part taxon-name-part-type="genus" reg="Kanahia">Kanahia</tp:taxon-name-part><tp:taxon-name-part taxon-name-part-type="species" reg="laniflora">laniflora</tp:taxon-name-part></tp:taxon-name></italic> (Forssk.) R.Br. <bold>8</bold><italic><tp:taxon-name><tp:taxon-name-part taxon-name-part-type="genus" reg="Anubias">Anubias</tp:taxon-name-part><tp:taxon-name-part taxon-name-part-type="species" reg="barteri">barteri</tp:taxon-name-part></tp:taxon-name></italic> Schott <bold>9</bold><italic><tp:taxon-name><tp:taxon-name-part taxon-name-part-type="genus" reg="Cyperus">Cyperus</tp:taxon-name-part><tp:taxon-name-part taxon-name-part-type="species" reg="rheophyticus">rheophyticus</tp:taxon-name-part></tp:taxon-name></italic> Lye <bold>10</bold><tp:taxon-name><tp:taxon-name-part taxon-name-part-type="genus" reg="Cyperus">Cyperus</tp:taxon-name-part><tp:taxon-name-part taxon-name-part-type="species" reg="tonkinensis">tonkinensis</tp:taxon-name-part><tp:taxon-name-part taxon-name-part-type="authority">C.B.Clarke</tp:taxon-name-part><tp:taxon-name-part taxon-name-part-type="infraspecific-rank">var.</tp:taxon-name-part><tp:taxon-name-part taxon-name-part-type="variety" reg="baikiei">baikiei</tp:taxon-name-part></tp:taxon-name> (C.B.Clarke ex Kuk) S.S.Hooper.</p></caption><graphic xmlns:xlink="http://www.w3.org/1999/xlink" xlink:href="phytokeys-121-081-g002.jpg" position="float" orientation="portrait" xlink:type="simple" id="oo_300480.jpg"/></fig></tp:treatment-sec><ref-list><ref id="B66"><mixed-citation xmlns:xlink="http://www.w3.org/1999/xlink" xlink:type="simple"><person-group><name name-style="western"><surname>Onana</surname><given-names>JM</given-names></name><name name-style="western"><surname>Cheek</surname><given-names>M</given-names></name></person-group> (<year>2011</year>) <source>Red data list of the flowering plants of Cameroon: IUCN Global Assessments.</source><publisher-name>Royal Botanic Gardens</publisher-name>, <publisher-loc>Kew</publisher-loc>, <size units="page">578 pp</size>.</mixed-citation></ref></ref-list></tp:taxon-treatment>
