# Supplementary material for: A checklist of rheophytes of Cameroon
Source: PhytoKeys. 2019 May 9;121:81–131. doi: 10.3897/phytokeys.121.29924 (PMC6522442; doi:10.3897/phytokeys.121.29924)
Supplement: XML Treatment for Kanahia laniflora [file phytokeys.121.29924-treatment6.xml]

<!DOCTYPE tp:taxon-treatment
  PUBLIC "-//TaxonX//DTD Taxonomic Treatment Publishing DTD v0 20100105//EN" "tax-treatment-NSO.dtd">
<tp:taxon-treatment xmlns:tp="http://www.plazi.org/taxpub"><tp:treatment-meta><kwd-group><label>Taxon classification</label><kwd><named-content xmlns:xlink="http://www.w3.org/1999/xlink" content-type="kingdom">Plantae</named-content></kwd><kwd><named-content xmlns:xlink="http://www.w3.org/1999/xlink" content-type="order">Gentianales</named-content></kwd><kwd><named-content xmlns:xlink="http://www.w3.org/1999/xlink" content-type="family">Asclepiadaceae</named-content></kwd></kwd-group><mixed-citation publication-type="journal"><person-group><name><surname>Kuetegue</surname><given-names>Felix</given-names></name><name><surname>Sonké</surname><given-names>Bonaventure</given-names></name><name><surname>Ameka</surname><given-names>Gabriel K.</given-names></name></person-group><article-title>A checklist of rheophytes of Cameroon</article-title><source>PhytoKeys</source><day>09</day><month>5</month><year>2019</year><volume>121</volume><fpage>81</fpage><lpage>131</lpage><pub-id pub-id-type="doi">10.3897/phytokeys.121.29924</pub-id></mixed-citation></tp:treatment-meta><tp:nomenclature><tp:taxon-name>
                  <tp:taxon-name-part taxon-name-part-type="genus" reg="Kanahia">Kanahia</tp:taxon-name-part>
                  <tp:taxon-name-part taxon-name-part-type="species" reg="laniflora">laniflora</tp:taxon-name-part>
                </tp:taxon-name><tp:taxon-authority>(Forssk.) R.Br., Voy. Abyss. App.: Ixiv (1814)</tp:taxon-authority><tp:nomenclature-citation-list><tp:nomenclature-citation><tp:taxon-name>
                      <tp:taxon-name-part taxon-name-part-type="genus" reg="Asclepias">Asclepias</tp:taxon-name-part>
                      <tp:taxon-name-part taxon-name-part-type="species" reg="coarctata">coarctata</tp:taxon-name-part>
                    </tp:taxon-name><comment>S.More, J. Bot. 46: 297 (1908)</comment></tp:nomenclature-citation><tp:nomenclature-citation><tp:taxon-name>
                      <tp:taxon-name-part taxon-name-part-type="genus" reg="Asclepias">Asclepias</tp:taxon-name-part>
                      <tp:taxon-name-part taxon-name-part-type="species" reg="fluviatilis">fluviatilis</tp:taxon-name-part>
                    </tp:taxon-name><comment>A.Chev., Bull. Soc. Bot. France 61(8): 271 (1917)</comment></tp:nomenclature-citation><tp:nomenclature-citation><tp:taxon-name>
                      <tp:taxon-name-part taxon-name-part-type="genus" reg="Asclepias">Asclepias</tp:taxon-name-part>
                      <tp:taxon-name-part taxon-name-part-type="species" reg="laniflora">laniflora</tp:taxon-name-part>
                    </tp:taxon-name><comment>Forssk., Fl. Aegypt.-Arab. 51 (1775)</comment></tp:nomenclature-citation><tp:nomenclature-citation><tp:taxon-name>
                      <tp:taxon-name-part taxon-name-part-type="genus" reg="Asclepias">Asclepias</tp:taxon-name-part>
                      <tp:taxon-name-part taxon-name-part-type="species" reg="rivalis">rivalis</tp:taxon-name-part>
                    </tp:taxon-name><comment>S.More, J. Bot. 52: 337 (1914)</comment></tp:nomenclature-citation><tp:nomenclature-citation><tp:taxon-name>
                      <tp:taxon-name-part taxon-name-part-type="genus" reg="Gomphocarpus">Gomphocarpus</tp:taxon-name-part>
                      <tp:taxon-name-part taxon-name-part-type="species" reg="glaberrimus">glaberrimus</tp:taxon-name-part>
                    </tp:taxon-name><comment>Oliv., Trans. Linn. Soc. London 29(3): 110 (1875)</comment></tp:nomenclature-citation><tp:nomenclature-citation><tp:taxon-name>
                      <tp:taxon-name-part taxon-name-part-type="genus" reg="Kanahia">Kanahia</tp:taxon-name-part>
                      <tp:taxon-name-part taxon-name-part-type="species" reg="consimilis">consimilis</tp:taxon-name-part>
                    </tp:taxon-name><comment>N.E.Br., Fl. Trop. Afr. 4(1.2): 298 (1902)</comment></tp:nomenclature-citation><tp:nomenclature-citation><tp:taxon-name>
                      <tp:taxon-name-part taxon-name-part-type="genus" reg="Kanahia">Kanahia</tp:taxon-name-part>
                      <tp:taxon-name-part taxon-name-part-type="species" reg="glaberrima">glaberrima</tp:taxon-name-part>
                    </tp:taxon-name><comment>(Oliv.) N.E.Br., Fl. Trop. Afr. 4(1.2): 297 (1902)</comment></tp:nomenclature-citation></tp:nomenclature-citation-list></tp:nomenclature><tp:treatment-sec sec-type="material" id="SECID0EX6AE"><title>Type.</title><p>Cameroon, <italic>G. L. Bates 322</italic> (lectotype: K, K000234855).</p></tp:treatment-sec><tp:treatment-sec sec-type="description" id="SECID0EAAAG"><title>Description.</title><p>Erect woody shrub, up to 2 m high; leaves linear-lanceolate 4–15 × 0.5–1.0 cm, glabrous; inflorescence axillary, one per node between leaf bases; flowers creamy white.</p></tp:treatment-sec><tp:treatment-sec sec-type="material" id="SECID0EFAAG"><title>Specimens examined.</title><p>Dibombe River, <named-content xmlns:xlink="http://www.w3.org/1999/xlink" content-type="dwc:verbatimCoordinates" xlink:type="simple"><named-content content-type="geo-json" specific-use="{&#34;type&#34;:&#34;Point&#34;,&#34;coordinates&#34;:[9.800000,4.683333]}" id="NCID0EOAAG" xlink:type="simple">4°41'N, 9°48'E</named-content></named-content>, 16 Mar 1965, <italic>A. J. M. Leeuwenberg 9708</italic> (YA); bank of UVE River, 20 km northwest of Kumba, 20 Mar 1976, <italic>R. Letouzey 38378</italic> (YA); Mundemba, on Ndian (Mana) River, <named-content xmlns:xlink="http://www.w3.org/1999/xlink" content-type="dwc:verbatimCoordinates" xlink:type="simple"><named-content content-type="geo-json" specific-use="{&#34;type&#34;:&#34;Point&#34;,&#34;coordinates&#34;:[8.850000,4.966667]}" id="NCID0E1AAG" xlink:type="simple">4°58'N, 8°51'E</named-content></named-content>, 09 Dec 1983, <italic>D. W. Thomas</italic> 2656 (YA); Ntale, bank and bed of Mbier River, 10 Dec 2010, <italic>F. Kuetegue 272, 273</italic> (YA).</p></tp:treatment-sec><tp:treatment-sec sec-type="habitat" id="SECID0EDBAG"><title>Habitat.</title><p>Rocky or sandy riverbeds and by seasonal rivers, in wet evergreen and semi-deciduous rainforests to deserts.</p></tp:treatment-sec><tp:treatment-sec sec-type="distribution" id="SECID0EIBAG"><title>Distribution.</title><p>Benin, Cameroon (Fig. <xref ref-type="fig" rid="F2">7</xref>), Côte d’Ivoire, Nigeria, Somalia, South Africa, and Sudan.</p></tp:treatment-sec><tp:treatment-sec sec-type="conservation status" id="SECID0ESBAG"><title>Conservation status in Cameroon.</title><p><italic><tp:taxon-name><tp:taxon-name-part taxon-name-part-type="genus" reg="Kanahia">Kanahia</tp:taxon-name-part><tp:taxon-name-part taxon-name-part-type="species" reg="laniflora">laniflora</tp:taxon-name-part></tp:taxon-name></italic> was not assessed by <xref ref-type="bibr" rid="B66">Onana and Cheek (2011)</xref>. It is listed on <ext-link xmlns:xlink="http://www.w3.org/1999/xlink" xlink:type="simple" ext-link-type="uri" xlink:href="http://www.redlist.org">http://www.redlist.org</ext-link> as Least Concern (<abbrev xmlns:xlink="http://www.w3.org/1999/xlink" xlink:title="Least Concern" id="ABBRID0EMCAG" xlink:type="simple">LC</abbrev>) by <xref ref-type="bibr" rid="B61">Lansdown (2013)</xref>. This is because the species, globally, is believed to be widespread and abundant throughout much of its known distribution area. The species is distributed from Saudi Arabia and Yemen, through Ethiopia and Somalia to Cote d’Ivoire and South Africa. The extent of occurrence of <italic><tp:taxon-name><tp:taxon-name-part taxon-name-part-type="genus" reg="Kanahia">K.</tp:taxon-name-part><tp:taxon-name-part taxon-name-part-type="species" reg="laniflora">laniflora</tp:taxon-name-part></tp:taxon-name></italic> in Cameroon is about 78,700 km<sup>2</sup>; and area of occupancy of the species is about 32 km<sup>2</sup>. The taxon is currently known from 8 localities in the country. The localities where the species is found are proposed for timber exploitation and plantation development. Based on these threats and the progressive destruction of the vegetation in the localities, extent and/or quality of the habitats, the species is here assessed, as Vulnerable. IUCN Red List Category: <bold>Vulnerable VUB2ab (ii, iii).</bold></p></tp:treatment-sec><tp:treatment-sec><!--Section generated to contain objects referenced in tp:taxon-treatment.--><fig id="F2" position="float" orientation="portrait"><label>Figures 2–10.</label><caption><p><bold>2</bold><italic><tp:taxon-name><tp:taxon-name-part taxon-name-part-type="genus" reg="Bolbitis">Bolbitis</tp:taxon-name-part><tp:taxon-name-part taxon-name-part-type="species" reg="fluviatilis">fluviatilis</tp:taxon-name-part></tp:taxon-name></italic> (Hook.) Ching <bold>3</bold><italic><tp:taxon-name><tp:taxon-name-part taxon-name-part-type="genus" reg="Bolbitis">Bolbitis</tp:taxon-name-part><tp:taxon-name-part taxon-name-part-type="species" reg="heudelotii">heudelotii</tp:taxon-name-part></tp:taxon-name></italic> (Bory ex Fée) Alston <bold>4</bold><italic><tp:taxon-name><tp:taxon-name-part taxon-name-part-type="genus" reg="Lepidagathis">Lepidagathis</tp:taxon-name-part><tp:taxon-name-part taxon-name-part-type="species" reg="alopecuroides">alopecuroides</tp:taxon-name-part></tp:taxon-name></italic> R.Br. ex Griseb. <bold>5</bold><italic><tp:taxon-name><tp:taxon-name-part taxon-name-part-type="genus" reg="Achyranthes">Achyranthes</tp:taxon-name-part><tp:taxon-name-part taxon-name-part-type="species" reg="talbotii">talbotii</tp:taxon-name-part></tp:taxon-name></italic> Hutch &amp; Daziel <bold>6</bold><italic><tp:taxon-name><tp:taxon-name-part taxon-name-part-type="genus" reg="Crinum">Crinum</tp:taxon-name-part><tp:taxon-name-part taxon-name-part-type="species" reg="natans">natans</tp:taxon-name-part></tp:taxon-name></italic> Baker <bold>7</bold><italic><tp:taxon-name><tp:taxon-name-part taxon-name-part-type="genus" reg="Kanahia">Kanahia</tp:taxon-name-part><tp:taxon-name-part taxon-name-part-type="species" reg="laniflora">laniflora</tp:taxon-name-part></tp:taxon-name></italic> (Forssk.) R.Br. <bold>8</bold><italic><tp:taxon-name><tp:taxon-name-part taxon-name-part-type="genus" reg="Anubias">Anubias</tp:taxon-name-part><tp:taxon-name-part taxon-name-part-type="species" reg="barteri">barteri</tp:taxon-name-part></tp:taxon-name></italic> Schott <bold>9</bold><italic><tp:taxon-name><tp:taxon-name-part taxon-name-part-type="genus" reg="Cyperus">Cyperus</tp:taxon-name-part><tp:taxon-name-part taxon-name-part-type="species" reg="rheophyticus">rheophyticus</tp:taxon-name-part></tp:taxon-name></italic> Lye <bold>10</bold><tp:taxon-name><tp:taxon-name-part taxon-name-part-type="genus" reg="Cyperus">Cyperus</tp:taxon-name-part><tp:taxon-name-part taxon-name-part-type="species" reg="tonkinensis">tonkinensis</tp:taxon-name-part><tp:taxon-name-part taxon-name-part-type="authority">C.B.Clarke</tp:taxon-name-part><tp:taxon-name-part taxon-name-part-type="infraspecific-rank">var.</tp:taxon-name-part><tp:taxon-name-part taxon-name-part-type="variety" reg="baikiei">baikiei</tp:taxon-name-part></tp:taxon-name> (C.B.Clarke ex Kuk) S.S.Hooper.</p></caption><graphic xmlns:xlink="http://www.w3.org/1999/xlink" xlink:href="phytokeys-121-081-g002.jpg" position="float" orientation="portrait" xlink:type="simple" id="oo_300480.jpg"/></fig></tp:treatment-sec><ref-list><ref id="B66"><mixed-citation xmlns:xlink="http://www.w3.org/1999/xlink" xlink:type="simple"><person-group><name name-style="western"><surname>Onana</surname><given-names>JM</given-names></name><name name-style="western"><surname>Cheek</surname><given-names>M</given-names></name></person-group> (<year>2011</year>) <source>Red data list of the flowering plants of Cameroon: IUCN Global Assessments.</source><publisher-name>Royal Botanic Gardens</publisher-name>, <publisher-loc>Kew</publisher-loc>, <size units="page">578 pp</size>.</mixed-citation></ref><ref id="B61"><mixed-citation xmlns:xlink="http://www.w3.org/1999/xlink" xlink:type="simple"><person-group><name name-style="western"><surname>Lansdown</surname><given-names>RV</given-names></name></person-group> (<year>2013</year>) <italic><tp:taxon-name><tp:taxon-name-part taxon-name-part-type="genus">Kanahia</tp:taxon-name-part><tp:taxon-name-part taxon-name-part-type="species">laniflora</tp:taxon-name-part></tp:taxon-name></italic>. The IUCN Red Liat of Threatened Species 2013: e.T13581896A13594766. [Downloaded on 07 August 2018]</mixed-citation></ref></ref-list></tp:taxon-treatment>
