# Supplementary material for: A checklist of rheophytes of Cameroon
Source: PhytoKeys. 2019 May 9;121:81–131. doi: 10.3897/phytokeys.121.29924 (PMC6522442; doi:10.3897/phytokeys.121.29924)
Supplement: XML Treatment for Anubias barteri [file phytokeys.121.29924-treatment7.xml]

<!DOCTYPE tp:taxon-treatment
  PUBLIC "-//TaxonX//DTD Taxonomic Treatment Publishing DTD v0 20100105//EN" "tax-treatment-NSO.dtd">
<tp:taxon-treatment xmlns:tp="http://www.plazi.org/taxpub"><tp:treatment-meta><kwd-group><label>Taxon classification</label><kwd><named-content xmlns:xlink="http://www.w3.org/1999/xlink" content-type="kingdom">Plantae</named-content></kwd><kwd><named-content xmlns:xlink="http://www.w3.org/1999/xlink" content-type="order">Alismatales</named-content></kwd><kwd><named-content xmlns:xlink="http://www.w3.org/1999/xlink" content-type="family">Araceae</named-content></kwd></kwd-group><mixed-citation publication-type="journal"><person-group><name><surname>Kuetegue</surname><given-names>Felix</given-names></name><name><surname>Sonké</surname><given-names>Bonaventure</given-names></name><name><surname>Ameka</surname><given-names>Gabriel K.</given-names></name></person-group><article-title>A checklist of rheophytes of Cameroon</article-title><source>PhytoKeys</source><day>09</day><month>5</month><year>2019</year><volume>121</volume><fpage>81</fpage><lpage>131</lpage><pub-id pub-id-type="doi">10.3897/phytokeys.121.29924</pub-id></mixed-citation></tp:treatment-meta><tp:nomenclature><tp:taxon-name>
                  <tp:taxon-name-part taxon-name-part-type="genus" reg="Anubias">Anubias</tp:taxon-name-part>
                  <tp:taxon-name-part taxon-name-part-type="species" reg="barteri">barteri</tp:taxon-name-part>
                </tp:taxon-name><tp:taxon-authority>Schott, Prodr. Syst. Aroid. 159 (1860)</tp:taxon-authority></tp:nomenclature><tp:treatment-sec sec-type="material" id="SECID0EREAG"><title>Type.</title><p>Equatorial Guinea, Fernando Po (Bioko), <italic>Barter 2045</italic> (K).</p></tp:treatment-sec><tp:treatment-sec sec-type="description" id="SECID0EZEAG"><title>Description.</title><p>Hardy herb with thick creeping rhizome, prostrate; strongly rooted; green, lush, narrow shaped leaves 7–30 × 3–15 cm.</p></tp:treatment-sec><tp:treatment-sec sec-type="material" id="SECID0E5EAG"><title>Specimens examined.</title><p>Fenda, 60 km southeast of Kribi, 22 Jan 1962, <italic>R. Letouzey 4120</italic> (YA); Nyon River, 49 km southwest of Eseka, 12 Mar 1965, <italic>A. J. M. Leeuwenberg 5136</italic> (YA); road from Ebone to Yabassi at mile 10, 27 Dec 1967, <italic>P. Bamps 1636</italic> (YA), Nguti-Kombon, bank of Kombon River, <named-content xmlns:xlink="http://www.w3.org/1999/xlink" content-type="dwc:verbatimCoordinates" xlink:type="simple"><named-content content-type="geo-json" specific-use="{&#34;type&#34;:&#34;Point&#34;,&#34;coordinates&#34;:[9.550000,5.216667]}" id="NCID0ENFAG" xlink:type="simple">5°13'N, 9°33'E</named-content></named-content>, 13 Dec 2010, <italic>F. Kuetegue 239</italic> (YA).</p></tp:treatment-sec><tp:treatment-sec sec-type="habitat" id="SECID0EUFAG"><title>Habitat.</title><p>Rocky beds of swift-flowing streams and rivers, or wet shrubby and bushy bank of rivers and streams; in rainforest.</p></tp:treatment-sec><tp:treatment-sec sec-type="distribution" id="SECID0EZFAG"><title>Distribution.</title><p>Cameroon (Fig. <xref ref-type="fig" rid="F2">8</xref>), Congo, Côte d’Ivoire, Gabon, Guinea, Liberia, and Nigeria.</p></tp:treatment-sec><tp:treatment-sec sec-type="conservation status" id="SECID0EDGAG"><title>Conservation status in Cameroon.</title><p><italic><tp:taxon-name><tp:taxon-name-part taxon-name-part-type="genus" reg="Anubias">Anubias</tp:taxon-name-part><tp:taxon-name-part taxon-name-part-type="species" reg="barteri">barteri</tp:taxon-name-part></tp:taxon-name></italic> is listed on <ext-link xmlns:xlink="http://www.w3.org/1999/xlink" xlink:type="simple" ext-link-type="uri" xlink:href="http://www.iucnredlist.org">http://www.iucnredlist.org</ext-link> as Least Concern (<abbrev xmlns:xlink="http://www.w3.org/1999/xlink" xlink:title="Least Concern" id="ABBRID0EZGAG" xlink:type="simple">LC</abbrev>) in central Africa in 2007 by <xref ref-type="bibr" rid="B29">Ghogue (2010a)</xref>. The species was not assessed by <xref ref-type="bibr" rid="B66">Onana and Cheek (2011)</xref>. The taxon is currently known from 16 localities. The extent of occurrence of <italic><tp:taxon-name><tp:taxon-name-part taxon-name-part-type="genus" reg="Anubias">A.</tp:taxon-name-part><tp:taxon-name-part taxon-name-part-type="species" reg="barteri">barteri</tp:taxon-name-part></tp:taxon-name></italic> is about 7,600 km<sup>2</sup> and has an area of occupancy of about 64 km<sup>2</sup>. The habitat is mainly threatened by urban development, road constructions and hydroelectric dams already built or at project stage. Despite the threats, and the fact that the habitats are under pressure, the species does not appear to qualify as threatened under the IUCN red list criterion (<xref ref-type="bibr" rid="B58">IUCN 2017</xref>). Though human pressure is expected to increase the loss of habitat and reduce area of occupancy and extent of occurrence (<abbrev xmlns:xlink="http://www.w3.org/1999/xlink" xlink:title="extent of occurrence" id="ABBRID0EYHAG" xlink:type="simple">EOO</abbrev>), it is not expected that this will be significant. It is possible that the <abbrev xmlns:xlink="http://www.w3.org/1999/xlink" xlink:title="extent of occurrence" id="ABBRID0E3HAG" xlink:type="simple">EOO</abbrev> was underestimated because only specimens with geographical coordinates were used to estimate the <abbrev xmlns:xlink="http://www.w3.org/1999/xlink" xlink:title="extent of occurrence" id="ABBRID0EAIAG" xlink:type="simple">EOO</abbrev>. Based on these observations, <italic><tp:taxon-name><tp:taxon-name-part taxon-name-part-type="genus" reg="Anubias">A.</tp:taxon-name-part><tp:taxon-name-part taxon-name-part-type="species" reg="barteri">barteri</tp:taxon-name-part></tp:taxon-name></italic> is assessed here as Near Threatened. IUCN Red List Category: <bold>Near Threatened (<abbrev xmlns:xlink="http://www.w3.org/1999/xlink" xlink:title="Near Threatened" id="ABBRID0ERIAG" xlink:type="simple">NT</abbrev>).</bold></p></tp:treatment-sec><tp:treatment-sec><!--Section generated to contain objects referenced in tp:taxon-treatment.--><fig id="F2" position="float" orientation="portrait"><label>Figures 2–10.</label><caption><p><bold>2</bold><italic><tp:taxon-name><tp:taxon-name-part taxon-name-part-type="genus" reg="Bolbitis">Bolbitis</tp:taxon-name-part><tp:taxon-name-part taxon-name-part-type="species" reg="fluviatilis">fluviatilis</tp:taxon-name-part></tp:taxon-name></italic> (Hook.) Ching <bold>3</bold><italic><tp:taxon-name><tp:taxon-name-part taxon-name-part-type="genus" reg="Bolbitis">Bolbitis</tp:taxon-name-part><tp:taxon-name-part taxon-name-part-type="species" reg="heudelotii">heudelotii</tp:taxon-name-part></tp:taxon-name></italic> (Bory ex Fée) Alston <bold>4</bold><italic><tp:taxon-name><tp:taxon-name-part taxon-name-part-type="genus" reg="Lepidagathis">Lepidagathis</tp:taxon-name-part><tp:taxon-name-part taxon-name-part-type="species" reg="alopecuroides">alopecuroides</tp:taxon-name-part></tp:taxon-name></italic> R.Br. ex Griseb. <bold>5</bold><italic><tp:taxon-name><tp:taxon-name-part taxon-name-part-type="genus" reg="Achyranthes">Achyranthes</tp:taxon-name-part><tp:taxon-name-part taxon-name-part-type="species" reg="talbotii">talbotii</tp:taxon-name-part></tp:taxon-name></italic> Hutch &amp; Daziel <bold>6</bold><italic><tp:taxon-name><tp:taxon-name-part taxon-name-part-type="genus" reg="Crinum">Crinum</tp:taxon-name-part><tp:taxon-name-part taxon-name-part-type="species" reg="natans">natans</tp:taxon-name-part></tp:taxon-name></italic> Baker <bold>7</bold><italic><tp:taxon-name><tp:taxon-name-part taxon-name-part-type="genus" reg="Kanahia">Kanahia</tp:taxon-name-part><tp:taxon-name-part taxon-name-part-type="species" reg="laniflora">laniflora</tp:taxon-name-part></tp:taxon-name></italic> (Forssk.) R.Br. <bold>8</bold><italic><tp:taxon-name><tp:taxon-name-part taxon-name-part-type="genus" reg="Anubias">Anubias</tp:taxon-name-part><tp:taxon-name-part taxon-name-part-type="species" reg="barteri">barteri</tp:taxon-name-part></tp:taxon-name></italic> Schott <bold>9</bold><italic><tp:taxon-name><tp:taxon-name-part taxon-name-part-type="genus" reg="Cyperus">Cyperus</tp:taxon-name-part><tp:taxon-name-part taxon-name-part-type="species" reg="rheophyticus">rheophyticus</tp:taxon-name-part></tp:taxon-name></italic> Lye <bold>10</bold><tp:taxon-name><tp:taxon-name-part taxon-name-part-type="genus" reg="Cyperus">Cyperus</tp:taxon-name-part><tp:taxon-name-part taxon-name-part-type="species" reg="tonkinensis">tonkinensis</tp:taxon-name-part><tp:taxon-name-part taxon-name-part-type="authority">C.B.Clarke</tp:taxon-name-part><tp:taxon-name-part taxon-name-part-type="infraspecific-rank">var.</tp:taxon-name-part><tp:taxon-name-part taxon-name-part-type="variety" reg="baikiei">baikiei</tp:taxon-name-part></tp:taxon-name> (C.B.Clarke ex Kuk) S.S.Hooper.</p></caption><graphic xmlns:xlink="http://www.w3.org/1999/xlink" xlink:href="phytokeys-121-081-g002.jpg" position="float" orientation="portrait" xlink:type="simple" id="oo_300480.jpg"/></fig></tp:treatment-sec><ref-list><ref id="B29"><mixed-citation xmlns:xlink="http://www.w3.org/1999/xlink" xlink:type="simple"><person-group><name name-style="western"><surname>Ghogue</surname><given-names>J-P</given-names></name></person-group> (<year>2010a</year>) <italic><tp:taxon-name><tp:taxon-name-part taxon-name-part-type="genus">Anubias</tp:taxon-name-part><tp:taxon-name-part taxon-name-part-type="species">barteri</tp:taxon-name-part></tp:taxon-name></italic>. The IUCN Red List of Threatened Species 2010: e.T185219A8369177. [Downloaded on 07 August 2018]</mixed-citation></ref><ref id="B66"><mixed-citation xmlns:xlink="http://www.w3.org/1999/xlink" xlink:type="simple"><person-group><name name-style="western"><surname>Onana</surname><given-names>JM</given-names></name><name name-style="western"><surname>Cheek</surname><given-names>M</given-names></name></person-group> (<year>2011</year>) <source>Red data list of the flowering plants of Cameroon: IUCN Global Assessments.</source><publisher-name>Royal Botanic Gardens</publisher-name>, <publisher-loc>Kew</publisher-loc>, <size units="page">578 pp</size>.</mixed-citation></ref><ref id="B58"><mixed-citation xmlns:xlink="http://www.w3.org/1999/xlink" xlink:type="simple"><institution xlink:type="simple">IUCN Standards and Petitions Subcomittee</institution> (<year>2017</year>) Guidelines for Using the IUCN Red List Categories and Criteria. Version 13. <ext-link xlink:type="simple" ext-link-type="uri" xlink:href="http://www.iucnredlist.org/documents/RedListGuidelines.pdf">http://www.iucnredlist.org/documents/RedListGuidelines.pdf</ext-link> [Downloaded on 6 August 2017]</mixed-citation></ref></ref-list></tp:taxon-treatment>
