# Supplementary material for: A checklist of rheophytes of Cameroon
Source: PhytoKeys. 2019 May 9;121:81–131. doi: 10.3897/phytokeys.121.29924 (PMC6522442; doi:10.3897/phytokeys.121.29924)
Supplement: XML Treatment for Cyperus rheophyticus [file phytokeys.121.29924-treatment8.xml]

<!DOCTYPE tp:taxon-treatment
  PUBLIC "-//TaxonX//DTD Taxonomic Treatment Publishing DTD v0 20100105//EN" "tax-treatment-NSO.dtd">
<tp:taxon-treatment xmlns:tp="http://www.plazi.org/taxpub"><tp:treatment-meta><kwd-group><label>Taxon classification</label><kwd><named-content xmlns:xlink="http://www.w3.org/1999/xlink" content-type="kingdom">Plantae</named-content></kwd><kwd><named-content xmlns:xlink="http://www.w3.org/1999/xlink" content-type="order">Poales</named-content></kwd><kwd><named-content xmlns:xlink="http://www.w3.org/1999/xlink" content-type="family">Cyperaceae</named-content></kwd></kwd-group><mixed-citation publication-type="journal"><person-group><name><surname>Kuetegue</surname><given-names>Felix</given-names></name><name><surname>Sonké</surname><given-names>Bonaventure</given-names></name><name><surname>Ameka</surname><given-names>Gabriel K.</given-names></name></person-group><article-title>A checklist of rheophytes of Cameroon</article-title><source>PhytoKeys</source><day>09</day><month>5</month><year>2019</year><volume>121</volume><fpage>81</fpage><lpage>131</lpage><pub-id pub-id-type="doi">10.3897/phytokeys.121.29924</pub-id></mixed-citation></tp:treatment-meta><tp:nomenclature><tp:taxon-name>
                  <tp:taxon-name-part taxon-name-part-type="genus" reg="Cyperus">Cyperus</tp:taxon-name-part>
                  <tp:taxon-name-part taxon-name-part-type="species" reg="rheophyticus">rheophyticus</tp:taxon-name-part>
                </tp:taxon-name><tp:taxon-authority>Lye, Nordic J. Bot. 24 (3): 273 (2006)</tp:taxon-authority></tp:nomenclature><tp:treatment-sec sec-type="material" id="SECID0ECKAG"><title>Type.</title><p>Cameroon, South West Division, Kupe-Muanenguba Division, Muambong, bank of Chide River, <named-content xmlns:xlink="http://www.w3.org/1999/xlink" content-type="dwc:verbatimCoordinates" xlink:type="simple"><named-content content-type="geo-json" specific-use="{&#34;type&#34;:&#34;Point&#34;,&#34;coordinates&#34;:[9.683333,3.966667]}" id="NCID0ELKAG" xlink:type="simple">3°58'N, 9°41'E</named-content></named-content>, 02 Aug 1998, <italic>J.-M. Onana 585</italic>, (holotype: K; isotype: YA).</p></tp:treatment-sec><tp:treatment-sec sec-type="description" id="SECID0ESKAG"><title>Description.</title><p>Perennial herb, 30–50 cm high; deeply rooted; inflorescence terminal, with involucre bracts.</p></tp:treatment-sec><tp:treatment-sec sec-type="material" id="SECID0EXKAG"><title>Specimens examined.</title><p>Kodmin, beside a stream, <named-content xmlns:xlink="http://www.w3.org/1999/xlink" content-type="dwc:verbatimCoordinates" xlink:type="simple"><named-content content-type="geo-json" specific-use="{&#34;type&#34;:&#34;Point&#34;,&#34;coordinates&#34;:[9.700000,4.983333]}" id="NCID0EALAG" xlink:type="simple">4°59'N, 9°42'E</named-content></named-content>, 21 Nov 1998, <italic>M. Etuge 406</italic> (YA).</p></tp:treatment-sec><tp:treatment-sec sec-type="habitat" id="SECID0EHLAG"><title>Habitat.</title><p>Forest streams and rivers, submerged during wet season.</p></tp:treatment-sec><tp:treatment-sec sec-type="distribution" id="SECID0EMLAG"><title>Distribution.</title><p>Cameroon (Fig. <xref ref-type="fig" rid="F2">9</xref>).</p></tp:treatment-sec><tp:treatment-sec sec-type="conservation status" id="SECID0EWLAG"><title>Conservation status in Cameroon.</title><p><italic><tp:taxon-name><tp:taxon-name-part taxon-name-part-type="genus" reg="Cyperus">Cyperus</tp:taxon-name-part><tp:taxon-name-part taxon-name-part-type="species" reg="rheophyticus">rheophyticus</tp:taxon-name-part></tp:taxon-name></italic> is listed on <ext-link xmlns:xlink="http://www.w3.org/1999/xlink" xlink:type="simple" ext-link-type="uri" xlink:href="http://www.iucnredlist.org">http://www.iucnredlist.org</ext-link> as Vulnerable in 2017 (<xref ref-type="bibr" rid="B18">Cheek et al. 2017b</xref>). The taxon is currently known from five localities, and endemic to Cameroon. The extent of occurrence of this species is about 3,000 km<sup>2</sup> and area of occupancy is about 20 km<sup>2</sup>. The localities where they occur are proposed for plantation development, timber exploitation and road construction. Not much has changed since the last assessment of <xref ref-type="bibr" rid="B18">Cheek et al. (2017b)</xref>; here we maintain its status as Vulnerable. IUCN Red List Category: <bold>Vulnerable B1ab (iii) +2ab (iii).</bold></p></tp:treatment-sec><tp:treatment-sec><!--Section generated to contain objects referenced in tp:taxon-treatment.--><fig id="F2" position="float" orientation="portrait"><label>Figures 2–10.</label><caption><p><bold>2</bold><italic><tp:taxon-name><tp:taxon-name-part taxon-name-part-type="genus" reg="Bolbitis">Bolbitis</tp:taxon-name-part><tp:taxon-name-part taxon-name-part-type="species" reg="fluviatilis">fluviatilis</tp:taxon-name-part></tp:taxon-name></italic> (Hook.) Ching <bold>3</bold><italic><tp:taxon-name><tp:taxon-name-part taxon-name-part-type="genus" reg="Bolbitis">Bolbitis</tp:taxon-name-part><tp:taxon-name-part taxon-name-part-type="species" reg="heudelotii">heudelotii</tp:taxon-name-part></tp:taxon-name></italic> (Bory ex Fée) Alston <bold>4</bold><italic><tp:taxon-name><tp:taxon-name-part taxon-name-part-type="genus" reg="Lepidagathis">Lepidagathis</tp:taxon-name-part><tp:taxon-name-part taxon-name-part-type="species" reg="alopecuroides">alopecuroides</tp:taxon-name-part></tp:taxon-name></italic> R.Br. ex Griseb. <bold>5</bold><italic><tp:taxon-name><tp:taxon-name-part taxon-name-part-type="genus" reg="Achyranthes">Achyranthes</tp:taxon-name-part><tp:taxon-name-part taxon-name-part-type="species" reg="talbotii">talbotii</tp:taxon-name-part></tp:taxon-name></italic> Hutch &amp; Daziel <bold>6</bold><italic><tp:taxon-name><tp:taxon-name-part taxon-name-part-type="genus" reg="Crinum">Crinum</tp:taxon-name-part><tp:taxon-name-part taxon-name-part-type="species" reg="natans">natans</tp:taxon-name-part></tp:taxon-name></italic> Baker <bold>7</bold><italic><tp:taxon-name><tp:taxon-name-part taxon-name-part-type="genus" reg="Kanahia">Kanahia</tp:taxon-name-part><tp:taxon-name-part taxon-name-part-type="species" reg="laniflora">laniflora</tp:taxon-name-part></tp:taxon-name></italic> (Forssk.) R.Br. <bold>8</bold><italic><tp:taxon-name><tp:taxon-name-part taxon-name-part-type="genus" reg="Anubias">Anubias</tp:taxon-name-part><tp:taxon-name-part taxon-name-part-type="species" reg="barteri">barteri</tp:taxon-name-part></tp:taxon-name></italic> Schott <bold>9</bold><italic><tp:taxon-name><tp:taxon-name-part taxon-name-part-type="genus" reg="Cyperus">Cyperus</tp:taxon-name-part><tp:taxon-name-part taxon-name-part-type="species" reg="rheophyticus">rheophyticus</tp:taxon-name-part></tp:taxon-name></italic> Lye <bold>10</bold><tp:taxon-name><tp:taxon-name-part taxon-name-part-type="genus" reg="Cyperus">Cyperus</tp:taxon-name-part><tp:taxon-name-part taxon-name-part-type="species" reg="tonkinensis">tonkinensis</tp:taxon-name-part><tp:taxon-name-part taxon-name-part-type="authority">C.B.Clarke</tp:taxon-name-part><tp:taxon-name-part taxon-name-part-type="infraspecific-rank">var.</tp:taxon-name-part><tp:taxon-name-part taxon-name-part-type="variety" reg="baikiei">baikiei</tp:taxon-name-part></tp:taxon-name> (C.B.Clarke ex Kuk) S.S.Hooper.</p></caption><graphic xmlns:xlink="http://www.w3.org/1999/xlink" xlink:href="phytokeys-121-081-g002.jpg" position="float" orientation="portrait" xlink:type="simple" id="oo_300480.jpg"/></fig></tp:treatment-sec><ref-list><ref id="B18"><mixed-citation xmlns:xlink="http://www.w3.org/1999/xlink" xlink:type="simple"><person-group><name name-style="western"><surname>Cheek</surname><given-names>M</given-names></name><name name-style="western"><surname>Larridon</surname><given-names>I</given-names></name><name name-style="western"><surname>Rokni</surname><given-names>S</given-names></name></person-group> (<year>2017b</year>) <italic><tp:taxon-name><tp:taxon-name-part taxon-name-part-type="genus">Cyperus</tp:taxon-name-part><tp:taxon-name-part taxon-name-part-type="species">rheophyticus</tp:taxon-name-part></tp:taxon-name></italic>. The IUCN Red List of Threatened Species 2017: e.T110093122A110093124. [Downloaded on 09 August 2018]</mixed-citation></ref></ref-list></tp:taxon-treatment>
