# Supplementary material for: A checklist of rheophytes of Cameroon
Source: PhytoKeys. 2019 May 9;121:81–131. doi: 10.3897/phytokeys.121.29924 (PMC6522442; doi:10.3897/phytokeys.121.29924)
Supplement: XML Treatment for Cyperus cataractarum [file phytokeys.121.29924-treatment10.xml]

<!DOCTYPE tp:taxon-treatment
  PUBLIC "-//TaxonX//DTD Taxonomic Treatment Publishing DTD v0 20100105//EN" "tax-treatment-NSO.dtd">
<tp:taxon-treatment xmlns:tp="http://www.plazi.org/taxpub"><tp:treatment-meta><kwd-group><label>Taxon classification</label><kwd><named-content xmlns:xlink="http://www.w3.org/1999/xlink" content-type="kingdom">Plantae</named-content></kwd><kwd><named-content xmlns:xlink="http://www.w3.org/1999/xlink" content-type="order">Poales</named-content></kwd><kwd><named-content xmlns:xlink="http://www.w3.org/1999/xlink" content-type="family">Cyperaceae</named-content></kwd></kwd-group><mixed-citation publication-type="journal"><person-group><name><surname>Kuetegue</surname><given-names>Felix</given-names></name><name><surname>Sonké</surname><given-names>Bonaventure</given-names></name><name><surname>Ameka</surname><given-names>Gabriel K.</given-names></name></person-group><article-title>A checklist of rheophytes of Cameroon</article-title><source>PhytoKeys</source><day>09</day><month>5</month><year>2019</year><volume>121</volume><fpage>81</fpage><lpage>131</lpage><pub-id pub-id-type="doi">10.3897/phytokeys.121.29924</pub-id></mixed-citation></tp:treatment-meta><tp:nomenclature><tp:taxon-name>
                  <tp:taxon-name-part taxon-name-part-type="genus" reg="Cyperus">Cyperus</tp:taxon-name-part>
                  <tp:taxon-name-part taxon-name-part-type="species" reg="cataractarum">cataractarum</tp:taxon-name-part>
                </tp:taxon-name><tp:taxon-authority>K.Schum ex. Engl., Veg. Erde 9(2): 200 (1908)</tp:taxon-authority><tp:nomenclature-citation-list><tp:nomenclature-citation><tp:taxon-name>
                      <tp:taxon-name-part taxon-name-part-type="genus" reg="Pycreus">Pycreus</tp:taxon-name-part>
                      <tp:taxon-name-part taxon-name-part-type="species" reg="cataractarum">cataractarum</tp:taxon-name-part>
                    </tp:taxon-name><comment>C.B.Clarke, Bot. Jahrb. Syst. 38(2): 132 (1906)</comment></tp:nomenclature-citation></tp:nomenclature-citation-list></tp:nomenclature><tp:treatment-sec sec-type="material" id="SECID0EIUAG"><title>Type.</title><p>Cameroon, Bipindi, 1899, <italic>G. Zenker 1935</italic> (syntype: BR, K, P, P00573020, WAG).</p></tp:treatment-sec><tp:treatment-sec sec-type="description" id="SECID0EQUAG"><title>Description.</title><p>Tufted, grass-like leaves forming high sods (up to 30 cm thick cushions); roots forming large fibrous tussocks; stems smoothly glossy; leaves linear, green to dark green; spikelets greenish-white; glumes with a green midrib.</p></tp:treatment-sec><tp:treatment-sec sec-type="material" id="SECID0EVUAG"><title>Specimens examined.</title><p>27 km from Kribi in Kienké River, <named-content xmlns:xlink="http://www.w3.org/1999/xlink" content-type="dwc:verbatimCoordinates" xlink:type="simple"><named-content content-type="geo-json" specific-use="{&#34;type&#34;:&#34;Point&#34;,&#34;coordinates&#34;:[10.116667,2.866667]}" id="NCID0E5UAG" xlink:type="simple">2°52'N, 10°7'E</named-content></named-content>, 27 Jan 1970, <italic>J. J. Bos 6168</italic> (YA); Mpoume waterfalls on Nyong River at Makak, <named-content xmlns:xlink="http://www.w3.org/1999/xlink" content-type="dwc:verbatimCoordinates" xlink:type="simple"><named-content content-type="geo-json" specific-use="{&#34;type&#34;:&#34;Point&#34;,&#34;coordinates&#34;:[11.016667,3.466667]}" id="NCID0EIVAG" xlink:type="simple">3°28'N, 11°01'E</named-content></named-content>, 01 Jan 1978, <italic>J. Lowe 3420</italic> (YA); near Akonetyè village, Mboro waterfalls, 15 Jan 1978, <italic>A. Koufani 20</italic> (YA).</p></tp:treatment-sec><tp:treatment-sec sec-type="habitat" id="SECID0ERVAG"><title>Habitat.</title><p>Banks, edges and beds of streams and rivers; in rainforest.</p></tp:treatment-sec><tp:treatment-sec sec-type="distribution" id="SECID0EWVAG"><title>Distribution.</title><p>Cameroon (Fig. <xref ref-type="fig" rid="F3">11</xref>), Congo, Gabon and Nigeria.</p></tp:treatment-sec><tp:treatment-sec sec-type="conservation status" id="SECID0EAWAG"><title>Conservation status in Cameroon.</title><p><italic><tp:taxon-name><tp:taxon-name-part taxon-name-part-type="genus" reg="Cyperus">Cyperus</tp:taxon-name-part><tp:taxon-name-part taxon-name-part-type="species" reg="cataractarum">cataractarum</tp:taxon-name-part></tp:taxon-name></italic> is not listed on <ext-link xmlns:xlink="http://www.w3.org/1999/xlink" xlink:type="simple" ext-link-type="uri" xlink:href="http://www.iucnredlist.org">http://www.iucnredlist.org</ext-link> nor assessed by <xref ref-type="bibr" rid="B66">Onana and Cheek (2011)</xref>. The taxon is currently known from 6 localities. The extent of occurrence of this species is about 13,400 km<sup>2</sup> and the area of occupancy is about 24 km<sup>2</sup>. The habitat of <italic><tp:taxon-name><tp:taxon-name-part taxon-name-part-type="genus" reg="Cyperus">C.</tp:taxon-name-part><tp:taxon-name-part taxon-name-part-type="species" reg="cataractarum">cataractarum</tp:taxon-name-part></tp:taxon-name></italic> is being progressively destroyed by plantation development and timber exploitation. Based on these threats, and extent and/or quality of habitat, the species is currently assessed as Vulnerable. IUCN Red List Category: <bold>Vulnerable VUB1+2ab (ii, iii).</bold></p><fig id="F3" position="float" orientation="portrait"><label>Figures 11–19.</label><caption><p><bold>11</bold><italic><tp:taxon-name><tp:taxon-name-part taxon-name-part-type="genus" reg="Cyperus">Cyperus</tp:taxon-name-part><tp:taxon-name-part taxon-name-part-type="species" reg="cataractarum">cataractarum</tp:taxon-name-part></tp:taxon-name></italic> K.Schum ex Engl. <bold>12</bold><italic><tp:taxon-name><tp:taxon-name-part taxon-name-part-type="genus" reg="Plectranthus">Plectranthus</tp:taxon-name-part><tp:taxon-name-part taxon-name-part-type="species" reg="cataractarum">cataractarum</tp:taxon-name-part></tp:taxon-name></italic> B.J.Pollard <bold>13</bold><italic><tp:taxon-name><tp:taxon-name-part taxon-name-part-type="genus" reg="Calvoa">Calvoa</tp:taxon-name-part><tp:taxon-name-part taxon-name-part-type="species" reg="stenophylla">stenophylla</tp:taxon-name-part></tp:taxon-name></italic> Jacq.-Fél. <bold>14</bold><italic><tp:taxon-name><tp:taxon-name-part taxon-name-part-type="genus" reg="Eugenia">Eugenia</tp:taxon-name-part><tp:taxon-name-part taxon-name-part-type="species" reg="dusenii">dusenii</tp:taxon-name-part></tp:taxon-name></italic> Engl. <bold>15</bold><italic><tp:taxon-name><tp:taxon-name-part taxon-name-part-type="genus" reg="Biophytum">Biophytum</tp:taxon-name-part><tp:taxon-name-part taxon-name-part-type="species" reg="talbotii">talbotii</tp:taxon-name-part></tp:taxon-name></italic> (Baker f.) Hutch. &amp; Dalziel <bold>16</bold><italic><tp:taxon-name><tp:taxon-name-part taxon-name-part-type="genus" reg="Biophytum">Biophytum</tp:taxon-name-part><tp:taxon-name-part taxon-name-part-type="species" reg="zenkeri">zenkeri</tp:taxon-name-part></tp:taxon-name></italic> Guillaumin <bold>17</bold><italic><tp:taxon-name><tp:taxon-name-part taxon-name-part-type="genus" reg="Pandanus">Pandanus</tp:taxon-name-part><tp:taxon-name-part taxon-name-part-type="species" reg="satabiei">satabiei</tp:taxon-name-part></tp:taxon-name></italic> Huynh <bold>18</bold><italic><tp:taxon-name><tp:taxon-name-part taxon-name-part-type="genus" reg="Eragrostis">Eragrostis</tp:taxon-name-part><tp:taxon-name-part taxon-name-part-type="species" reg="barteri">barteri</tp:taxon-name-part></tp:taxon-name></italic> C.E.Hubb. <bold>19</bold><italic><tp:taxon-name><tp:taxon-name-part taxon-name-part-type="genus" reg="Ixora">Ixora</tp:taxon-name-part><tp:taxon-name-part taxon-name-part-type="species" reg="euosmia">euosmia</tp:taxon-name-part></tp:taxon-name></italic> K.Schum.</p></caption><graphic xmlns:xlink="http://www.w3.org/1999/xlink" xlink:href="phytokeys-121-081-g003.jpg" position="float" orientation="portrait" xlink:type="simple" id="oo_300481.jpg"/></fig></tp:treatment-sec><ref-list><ref id="B66"><mixed-citation xmlns:xlink="http://www.w3.org/1999/xlink" xlink:type="simple"><person-group><name name-style="western"><surname>Onana</surname><given-names>JM</given-names></name><name name-style="western"><surname>Cheek</surname><given-names>M</given-names></name></person-group> (<year>2011</year>) <source>Red data list of the flowering plants of Cameroon: IUCN Global Assessments.</source><publisher-name>Royal Botanic Gardens</publisher-name>, <publisher-loc>Kew</publisher-loc>, <size units="page">578 pp</size>.</mixed-citation></ref></ref-list></tp:taxon-treatment>
