# Supplementary material for: A checklist of rheophytes of Cameroon
Source: PhytoKeys. 2019 May 9;121:81–131. doi: 10.3897/phytokeys.121.29924 (PMC6522442; doi:10.3897/phytokeys.121.29924)
Supplement: XML Treatment for Plectranthus cataractarum [file phytokeys.121.29924-treatment11.xml]

<!DOCTYPE tp:taxon-treatment
  PUBLIC "-//TaxonX//DTD Taxonomic Treatment Publishing DTD v0 20100105//EN" "tax-treatment-NSO.dtd">
<tp:taxon-treatment xmlns:tp="http://www.plazi.org/taxpub"><tp:treatment-meta><kwd-group><label>Taxon classification</label><kwd><named-content xmlns:xlink="http://www.w3.org/1999/xlink" content-type="kingdom">Plantae</named-content></kwd><kwd><named-content xmlns:xlink="http://www.w3.org/1999/xlink" content-type="order">Lamiales</named-content></kwd><kwd><named-content xmlns:xlink="http://www.w3.org/1999/xlink" content-type="family">Lamiaceae</named-content></kwd></kwd-group><mixed-citation publication-type="journal"><person-group><name><surname>Kuetegue</surname><given-names>Felix</given-names></name><name><surname>Sonké</surname><given-names>Bonaventure</given-names></name><name><surname>Ameka</surname><given-names>Gabriel K.</given-names></name></person-group><article-title>A checklist of rheophytes of Cameroon</article-title><source>PhytoKeys</source><day>09</day><month>5</month><year>2019</year><volume>121</volume><fpage>81</fpage><lpage>131</lpage><pub-id pub-id-type="doi">10.3897/phytokeys.121.29924</pub-id></mixed-citation></tp:treatment-meta><tp:nomenclature><tp:taxon-name>
                  <tp:taxon-name-part taxon-name-part-type="genus" reg="Plectranthus">Plectranthus</tp:taxon-name-part>
                  <tp:taxon-name-part taxon-name-part-type="species" reg="cataractarum">cataractarum</tp:taxon-name-part>
                </tp:taxon-name><tp:taxon-authority>B.J.Pollard, Kew Bull 56(4): 976 (2001)</tp:taxon-authority></tp:nomenclature><tp:treatment-sec sec-type="material" id="SECID0EZ3AG"><title>Type.</title><p>Cameroon: Hunters path to Lake Njonji at side of seasonal watercourse, <italic>M. Cheek 5563</italic> (holotype: K; isotypes: MA, MO, SCA, WAG, YA).</p></tp:treatment-sec><tp:treatment-sec sec-type="description" id="SECID0EB4AG"><title>Description.</title><p>Annual or perennial herb growing to 60 cm tall; stems decumbent to ascending, sub-woody at the base; leaves slightly fleshy, 20–45(-70) × 5–20(-25) mm, 2–2.5 times as long as broad; inflorescence terminal.</p></tp:treatment-sec><tp:treatment-sec sec-type="material" id="SECID0EG4AG"><title>Specimens examined.</title><p>Etinde, Njonji, footpath from Cameroon Development Corporation oil palm plantations to the summit, 24 Nov 1993, <italic>Williams 52</italic> (K, SCA, WAG, YA); Bakossi Mts: Chutes de ‘Ile Ndip Medschang, 21 Nov 1998, <italic>Satabie 1109</italic> (K, K000051130).</p></tp:treatment-sec><tp:treatment-sec sec-type="habitat" id="SECID0EQ4AG"><title>Habitat.</title><p>Invariably growing in spray zone of waterfalls, on wet rocks or on river banks, up to flood level, of swift-running water; lowland or submontane evergreen forest, 300–1450 m alt.</p></tp:treatment-sec><tp:treatment-sec sec-type="distribution" id="SECID0EV4AG"><title>Distribution.</title><p>Cameroon (Fig. <xref ref-type="fig" rid="F3">12</xref>) and Equatorial Guinea.</p></tp:treatment-sec><tp:treatment-sec sec-type="conservation status" id="SECID0E64AG"><title>Conservation status in Cameroon.</title><p><italic><tp:taxon-name><tp:taxon-name-part taxon-name-part-type="genus" reg="Plectranthus">Plectranthus</tp:taxon-name-part><tp:taxon-name-part taxon-name-part-type="species" reg="cataractarum">cataractarum</tp:taxon-name-part></tp:taxon-name></italic> is listed on <ext-link xmlns:xlink="http://www.w3.org/1999/xlink" xlink:type="simple" ext-link-type="uri" xlink:href="http://www.iucnredlist.org">http://www.iucnredlist.org</ext-link>. The species was assessed as Vulnerable (<xref ref-type="bibr" rid="B73">Pollard and Paton 2003</xref>). Eight years later it was reassessed as Endangered (<xref ref-type="bibr" rid="B66">Onana and Cheek 2011</xref>). The taxon is currently known from three collecting localities. The extent of occurrence and the area of occupancy are both estimated to be less than 10 km<sup>2</sup>. The associated threats, such as forest logging and plantation establishment, mentioned by <xref ref-type="bibr" rid="B73">Pollard and Paton (2003)</xref> are still ongoing. Based on these threats, and that the habitats are still under pressure, the species is here re-evaluated as Endangered. IUCN Red List Category: <bold>Endangered ENB1+2ab (ii+iii).</bold></p></tp:treatment-sec><tp:treatment-sec><!--Section generated to contain objects referenced in tp:taxon-treatment.--><fig id="F3" position="float" orientation="portrait"><label>Figures 11–19.</label><caption><p><bold>11</bold><italic><tp:taxon-name><tp:taxon-name-part taxon-name-part-type="genus" reg="Cyperus">Cyperus</tp:taxon-name-part><tp:taxon-name-part taxon-name-part-type="species" reg="cataractarum">cataractarum</tp:taxon-name-part></tp:taxon-name></italic> K.Schum ex Engl. <bold>12</bold><italic><tp:taxon-name><tp:taxon-name-part taxon-name-part-type="genus" reg="Plectranthus">Plectranthus</tp:taxon-name-part><tp:taxon-name-part taxon-name-part-type="species" reg="cataractarum">cataractarum</tp:taxon-name-part></tp:taxon-name></italic> B.J.Pollard <bold>13</bold><italic><tp:taxon-name><tp:taxon-name-part taxon-name-part-type="genus" reg="Calvoa">Calvoa</tp:taxon-name-part><tp:taxon-name-part taxon-name-part-type="species" reg="stenophylla">stenophylla</tp:taxon-name-part></tp:taxon-name></italic> Jacq.-Fél. <bold>14</bold><italic><tp:taxon-name><tp:taxon-name-part taxon-name-part-type="genus" reg="Eugenia">Eugenia</tp:taxon-name-part><tp:taxon-name-part taxon-name-part-type="species" reg="dusenii">dusenii</tp:taxon-name-part></tp:taxon-name></italic> Engl. <bold>15</bold><italic><tp:taxon-name><tp:taxon-name-part taxon-name-part-type="genus" reg="Biophytum">Biophytum</tp:taxon-name-part><tp:taxon-name-part taxon-name-part-type="species" reg="talbotii">talbotii</tp:taxon-name-part></tp:taxon-name></italic> (Baker f.) Hutch. &amp; Dalziel <bold>16</bold><italic><tp:taxon-name><tp:taxon-name-part taxon-name-part-type="genus" reg="Biophytum">Biophytum</tp:taxon-name-part><tp:taxon-name-part taxon-name-part-type="species" reg="zenkeri">zenkeri</tp:taxon-name-part></tp:taxon-name></italic> Guillaumin <bold>17</bold><italic><tp:taxon-name><tp:taxon-name-part taxon-name-part-type="genus" reg="Pandanus">Pandanus</tp:taxon-name-part><tp:taxon-name-part taxon-name-part-type="species" reg="satabiei">satabiei</tp:taxon-name-part></tp:taxon-name></italic> Huynh <bold>18</bold><italic><tp:taxon-name><tp:taxon-name-part taxon-name-part-type="genus" reg="Eragrostis">Eragrostis</tp:taxon-name-part><tp:taxon-name-part taxon-name-part-type="species" reg="barteri">barteri</tp:taxon-name-part></tp:taxon-name></italic> C.E.Hubb. <bold>19</bold><italic><tp:taxon-name><tp:taxon-name-part taxon-name-part-type="genus" reg="Ixora">Ixora</tp:taxon-name-part><tp:taxon-name-part taxon-name-part-type="species" reg="euosmia">euosmia</tp:taxon-name-part></tp:taxon-name></italic> K.Schum.</p></caption><graphic xmlns:xlink="http://www.w3.org/1999/xlink" xlink:href="phytokeys-121-081-g003.jpg" position="float" orientation="portrait" xlink:type="simple" id="oo_300481.jpg"/></fig></tp:treatment-sec><ref-list><ref id="B73"><mixed-citation xmlns:xlink="http://www.w3.org/1999/xlink" xlink:type="simple"><person-group><name name-style="western"><surname>Pollard</surname><given-names>BJ</given-names></name><name name-style="western"><surname>Paton</surname><given-names>A</given-names></name></person-group> (<year>2003</year>) <italic><tp:taxon-name><tp:taxon-name-part taxon-name-part-type="genus">Plectranthus</tp:taxon-name-part><tp:taxon-name-part taxon-name-part-type="species">cataractarum</tp:taxon-name-part></tp:taxon-name></italic>. The IUCN Red List of Threatened Species 2003: e.T43886A10829133. [Downloaded on 16 August 2018]</mixed-citation></ref><ref id="B66"><mixed-citation xmlns:xlink="http://www.w3.org/1999/xlink" xlink:type="simple"><person-group><name name-style="western"><surname>Onana</surname><given-names>JM</given-names></name><name name-style="western"><surname>Cheek</surname><given-names>M</given-names></name></person-group> (<year>2011</year>) <source>Red data list of the flowering plants of Cameroon: IUCN Global Assessments.</source><publisher-name>Royal Botanic Gardens</publisher-name>, <publisher-loc>Kew</publisher-loc>, <size units="page">578 pp</size>.</mixed-citation></ref></ref-list></tp:taxon-treatment>
