# Supplementary material for: A checklist of rheophytes of Cameroon
Source: PhytoKeys. 2019 May 9;121:81–131. doi: 10.3897/phytokeys.121.29924 (PMC6522442; doi:10.3897/phytokeys.121.29924)
Supplement: XML Treatment for Calvoa stenophylla [file phytokeys.121.29924-treatment12.xml]

<!DOCTYPE tp:taxon-treatment
  PUBLIC "-//TaxonX//DTD Taxonomic Treatment Publishing DTD v0 20100105//EN" "tax-treatment-NSO.dtd">
<tp:taxon-treatment xmlns:tp="http://www.plazi.org/taxpub"><tp:treatment-meta><kwd-group><label>Taxon classification</label><kwd><named-content xmlns:xlink="http://www.w3.org/1999/xlink" content-type="kingdom">Plantae</named-content></kwd><kwd><named-content xmlns:xlink="http://www.w3.org/1999/xlink" content-type="order">Myrtales</named-content></kwd><kwd><named-content xmlns:xlink="http://www.w3.org/1999/xlink" content-type="family">Melastomataceae</named-content></kwd></kwd-group><mixed-citation publication-type="journal"><person-group><name><surname>Kuetegue</surname><given-names>Felix</given-names></name><name><surname>Sonké</surname><given-names>Bonaventure</given-names></name><name><surname>Ameka</surname><given-names>Gabriel K.</given-names></name></person-group><article-title>A checklist of rheophytes of Cameroon</article-title><source>PhytoKeys</source><day>09</day><month>5</month><year>2019</year><volume>121</volume><fpage>81</fpage><lpage>131</lpage><pub-id pub-id-type="doi">10.3897/phytokeys.121.29924</pub-id></mixed-citation></tp:treatment-meta><tp:nomenclature><tp:taxon-name>
                  <tp:taxon-name-part taxon-name-part-type="genus" reg="Calvoa">Calvoa</tp:taxon-name-part>
                  <tp:taxon-name-part taxon-name-part-type="species" reg="stenophylla">stenophylla</tp:taxon-name-part>
                </tp:taxon-name><tp:taxon-authority>Jacq.-Fél., Bull. Mus. Natl. Hist. Nat., B, Adansonia Sér. 4, 3(2): 143 (1981)</tp:taxon-authority></tp:nomenclature><tp:treatment-sec sec-type="material" id="SECID0ERABG"><title>Type.</title><p>Cameroon, 10 km Southeast of Zingui, 16 Mar 1968, <italic>R. Letouzey 9083</italic>. (Holotype: P; isotype: YA).</p></tp:treatment-sec><tp:treatment-sec sec-type="description" id="SECID0EZABG"><title>Description.</title><p>Small herb, about 20 cm high; stem flexible; roots spreading and fibrous; leaves narrow-lanceolate 4–6 × 0.2–0.5 cm; flowers terminal, pink.</p></tp:treatment-sec><tp:treatment-sec sec-type="Specimen examined" id="SECID0E5ABG"><title>Specimen examined.</title><p>Minsomo River, 10 km southeast of Zingui, <named-content xmlns:xlink="http://www.w3.org/1999/xlink" content-type="dwc:verbatimCoordinates" xlink:type="simple"><named-content content-type="geo-json" specific-use="{&#34;type&#34;:&#34;Point&#34;,&#34;coordinates&#34;:[9.900000,2.933333]}" id="NCID0EHBBG" xlink:type="simple">2°56'N, 9°54'E</named-content></named-content>, 16 Mar 1968, <italic>R. Letouzey 9083</italic> (YA).</p></tp:treatment-sec><tp:treatment-sec sec-type="habitat" id="SECID0EOBBG"><title>Habitat.</title><p>Rocks on bed of Minsomo River.</p></tp:treatment-sec><tp:treatment-sec sec-type="distribution" id="SECID0ETBBG"><title>Distribution.</title><p>Cameroon (Fig. <xref ref-type="fig" rid="F3">13</xref>) and Equatorial Guinea.</p></tp:treatment-sec><tp:treatment-sec sec-type="conservation status" id="SECID0E4BBG"><title>Conservation status in Cameroon.</title><p><italic><tp:taxon-name><tp:taxon-name-part taxon-name-part-type="genus" reg="Calvoa">Calvoa</tp:taxon-name-part><tp:taxon-name-part taxon-name-part-type="species" reg="stenophylla">stenophylla</tp:taxon-name-part></tp:taxon-name></italic> is listed on <ext-link xmlns:xlink="http://www.w3.org/1999/xlink" xlink:type="simple" ext-link-type="uri" xlink:href="http://www.iucnredlist.org">http://www.iucnredlist.org</ext-link> as Endangered (<xref ref-type="bibr" rid="B11">Cheek 2015</xref>). The species was assessed as Critically Endangered (<xref ref-type="bibr" rid="B66">Onana and Cheek 2011</xref>), since it was known from only one locality and the associated threats at the time. <xref ref-type="bibr" rid="B11">Cheek (2015)</xref> reassessed the species, globally as Endangered, since the number of localities has increased to two, and area of occupancy of 8 km<sup>2</sup>. The second locality is in Equatorial Guinea (<xref ref-type="bibr" rid="B11">Cheek 2015</xref>). In Cameroon, the species is only known from one locality and the area of occupancy is about 4 km<sup>2</sup>. The extent of occurrence (<abbrev xmlns:xlink="http://www.w3.org/1999/xlink" xlink:title="extent of occurrence" id="ABBRID0EHDBG" xlink:type="simple">EOO</abbrev>) is estimated at 1 km<sup>2</sup>, following the IUCN preferred grid cell size for aquatic organisms (<xref ref-type="bibr" rid="B57">IUCN 2013</xref>, <xref ref-type="bibr" rid="B58">2017</xref>). This was used by <xref ref-type="bibr" rid="B12">Cheek et al. (2015)</xref> in assessing the conservation status of <italic><tp:taxon-name><tp:taxon-name-part taxon-name-part-type="genus" reg="Ledermanniella">Ledermanniella</tp:taxon-name-part><tp:taxon-name-part taxon-name-part-type="species" reg="lunda">lunda</tp:taxon-name-part></tp:taxon-name></italic> Cheek (<tp:taxon-name><tp:taxon-name-part taxon-name-part-type="genus" reg="Podostemaceae">Podostemaceae</tp:taxon-name-part></tp:taxon-name>) from Angola. The main threats are forest logging and agriculture activities. Based on these threats, and the continuous decline of vegetation in the area, extent and /or quality of habitat <italic><tp:taxon-name><tp:taxon-name-part taxon-name-part-type="genus" reg="Calvoa">C.</tp:taxon-name-part><tp:taxon-name-part taxon-name-part-type="species" reg="stenophylla">stenophylla</tp:taxon-name-part></tp:taxon-name></italic> is here assessed, as Critically Endangered. IUCN Red List Category: <bold>Critically Endangered CRB2ab (ii, iii).</bold></p></tp:treatment-sec><tp:treatment-sec><!--Section generated to contain objects referenced in tp:taxon-treatment.--><fig id="F3" position="float" orientation="portrait"><label>Figures 11–19.</label><caption><p><bold>11</bold><italic><tp:taxon-name><tp:taxon-name-part taxon-name-part-type="genus" reg="Cyperus">Cyperus</tp:taxon-name-part><tp:taxon-name-part taxon-name-part-type="species" reg="cataractarum">cataractarum</tp:taxon-name-part></tp:taxon-name></italic> K.Schum ex Engl. <bold>12</bold><italic><tp:taxon-name><tp:taxon-name-part taxon-name-part-type="genus" reg="Plectranthus">Plectranthus</tp:taxon-name-part><tp:taxon-name-part taxon-name-part-type="species" reg="cataractarum">cataractarum</tp:taxon-name-part></tp:taxon-name></italic> B.J.Pollard <bold>13</bold><italic><tp:taxon-name><tp:taxon-name-part taxon-name-part-type="genus" reg="Calvoa">Calvoa</tp:taxon-name-part><tp:taxon-name-part taxon-name-part-type="species" reg="stenophylla">stenophylla</tp:taxon-name-part></tp:taxon-name></italic> Jacq.-Fél. <bold>14</bold><italic><tp:taxon-name><tp:taxon-name-part taxon-name-part-type="genus" reg="Eugenia">Eugenia</tp:taxon-name-part><tp:taxon-name-part taxon-name-part-type="species" reg="dusenii">dusenii</tp:taxon-name-part></tp:taxon-name></italic> Engl. <bold>15</bold><italic><tp:taxon-name><tp:taxon-name-part taxon-name-part-type="genus" reg="Biophytum">Biophytum</tp:taxon-name-part><tp:taxon-name-part taxon-name-part-type="species" reg="talbotii">talbotii</tp:taxon-name-part></tp:taxon-name></italic> (Baker f.) Hutch. &amp; Dalziel <bold>16</bold><italic><tp:taxon-name><tp:taxon-name-part taxon-name-part-type="genus" reg="Biophytum">Biophytum</tp:taxon-name-part><tp:taxon-name-part taxon-name-part-type="species" reg="zenkeri">zenkeri</tp:taxon-name-part></tp:taxon-name></italic> Guillaumin <bold>17</bold><italic><tp:taxon-name><tp:taxon-name-part taxon-name-part-type="genus" reg="Pandanus">Pandanus</tp:taxon-name-part><tp:taxon-name-part taxon-name-part-type="species" reg="satabiei">satabiei</tp:taxon-name-part></tp:taxon-name></italic> Huynh <bold>18</bold><italic><tp:taxon-name><tp:taxon-name-part taxon-name-part-type="genus" reg="Eragrostis">Eragrostis</tp:taxon-name-part><tp:taxon-name-part taxon-name-part-type="species" reg="barteri">barteri</tp:taxon-name-part></tp:taxon-name></italic> C.E.Hubb. <bold>19</bold><italic><tp:taxon-name><tp:taxon-name-part taxon-name-part-type="genus" reg="Ixora">Ixora</tp:taxon-name-part><tp:taxon-name-part taxon-name-part-type="species" reg="euosmia">euosmia</tp:taxon-name-part></tp:taxon-name></italic> K.Schum.</p></caption><graphic xmlns:xlink="http://www.w3.org/1999/xlink" xlink:href="phytokeys-121-081-g003.jpg" position="float" orientation="portrait" xlink:type="simple" id="oo_300481.jpg"/></fig></tp:treatment-sec><ref-list><ref id="B11"><mixed-citation xmlns:xlink="http://www.w3.org/1999/xlink" xlink:type="simple"><person-group><name name-style="western"><surname>Cheek</surname><given-names>M</given-names></name></person-group> (<year>2015</year>) <italic><tp:taxon-name><tp:taxon-name-part taxon-name-part-type="genus">Calvoa</tp:taxon-name-part><tp:taxon-name-part taxon-name-part-type="species">stenophylla</tp:taxon-name-part></tp:taxon-name></italic>. The IUCN Red List of Threatened Species 2015: e.T202776A2752734. [Downloaded on 09 August 2018]</mixed-citation></ref><ref id="B66"><mixed-citation xmlns:xlink="http://www.w3.org/1999/xlink" xlink:type="simple"><person-group><name name-style="western"><surname>Onana</surname><given-names>JM</given-names></name><name name-style="western"><surname>Cheek</surname><given-names>M</given-names></name></person-group> (<year>2011</year>) <source>Red data list of the flowering plants of Cameroon: IUCN Global Assessments.</source><publisher-name>Royal Botanic Gardens</publisher-name>, <publisher-loc>Kew</publisher-loc>, <size units="page">578 pp</size>.</mixed-citation></ref><ref id="B57"><mixed-citation xmlns:xlink="http://www.w3.org/1999/xlink" xlink:type="simple"><institution xlink:type="simple">IUCN</institution> (<year>2013</year>) Guidelines for using the IUCN Red List Categories and Criteria. Version 10.1. <ext-link xlink:type="simple" ext-link-type="uri" xlink:href="http://jr.iucnredlist.org/documents/RedListGuidelines.pdf">http://jr.iucnredlist.org/documents/RedListGuidelines.pdf</ext-link> [Downloaded on 23 December 2015]</mixed-citation></ref><ref id="B58"><mixed-citation xmlns:xlink="http://www.w3.org/1999/xlink" xlink:type="simple"><institution xlink:type="simple">IUCN Standards and Petitions Subcomittee</institution> (<year>2017</year>) Guidelines for Using the IUCN Red List Categories and Criteria. Version 13. <ext-link xlink:type="simple" ext-link-type="uri" xlink:href="http://www.iucnredlist.org/documents/RedListGuidelines.pdf">http://www.iucnredlist.org/documents/RedListGuidelines.pdf</ext-link> [Downloaded on 6 August 2017]</mixed-citation></ref><ref id="B12"><mixed-citation xmlns:xlink="http://www.w3.org/1999/xlink" xlink:type="simple"><person-group><name name-style="western"><surname>Cheek</surname><given-names>M</given-names></name><name name-style="western"><surname>Poveda</surname><given-names>LL</given-names></name><name name-style="western"><surname>Darbyshire</surname><given-names>I</given-names></name></person-group> (<year>2015</year>) <article-title><italic><tp:taxon-name><tp:taxon-name-part taxon-name-part-type="genus">Ledermanniella</tp:taxon-name-part><tp:taxon-name-part taxon-name-part-type="species">lunda</tp:taxon-name-part></tp:taxon-name></italic> sp. nov. (<tp:taxon-name><tp:taxon-name-part taxon-name-part-type="genus">Podostemaceae</tp:taxon-name-part></tp:taxon-name>) of Lunda Norte, Angola.</article-title><source>Kew Bulletin</source><volume>70</volume>(<issue>1</issue>): <fpage>10</fpage>–<lpage>15</lpage>. <ext-link xlink:type="simple" ext-link-type="doi" xlink:href="10.1007/s12225-015-9559-8">https://doi.org/10.1007/s12225-015-9559-8</ext-link></mixed-citation></ref></ref-list></tp:taxon-treatment>
