# Supplementary material for: A checklist of rheophytes of Cameroon
Source: PhytoKeys. 2019 May 9;121:81–131. doi: 10.3897/phytokeys.121.29924 (PMC6522442; doi:10.3897/phytokeys.121.29924)
Supplement: XML Treatment for Ixora euosmia [file phytokeys.121.29924-treatment18.xml]

<!DOCTYPE tp:taxon-treatment
  PUBLIC "-//TaxonX//DTD Taxonomic Treatment Publishing DTD v0 20100105//EN" "tax-treatment-NSO.dtd">
<tp:taxon-treatment xmlns:tp="http://www.plazi.org/taxpub"><tp:treatment-meta><kwd-group><label>Taxon classification</label><kwd><named-content xmlns:xlink="http://www.w3.org/1999/xlink" content-type="kingdom">Plantae</named-content></kwd><kwd><named-content xmlns:xlink="http://www.w3.org/1999/xlink" content-type="order">Gentianales</named-content></kwd><kwd><named-content xmlns:xlink="http://www.w3.org/1999/xlink" content-type="family">Rubiaceae</named-content></kwd></kwd-group><mixed-citation publication-type="journal"><person-group><name><surname>Kuetegue</surname><given-names>Felix</given-names></name><name><surname>Sonké</surname><given-names>Bonaventure</given-names></name><name><surname>Ameka</surname><given-names>Gabriel K.</given-names></name></person-group><article-title>A checklist of rheophytes of Cameroon</article-title><source>PhytoKeys</source><day>09</day><month>5</month><year>2019</year><volume>121</volume><fpage>81</fpage><lpage>131</lpage><pub-id pub-id-type="doi">10.3897/phytokeys.121.29924</pub-id></mixed-citation></tp:treatment-meta><tp:nomenclature><tp:taxon-name>
                  <tp:taxon-name-part taxon-name-part-type="genus" reg="Ixora">Ixora</tp:taxon-name-part>
                  <tp:taxon-name-part taxon-name-part-type="species" reg="euosmia">euosmia</tp:taxon-name-part>
                </tp:taxon-name><tp:taxon-authority>K.Schum., Bot. Jahrb. Syst. 33(2): 355 (1903)</tp:taxon-authority><tp:nomenclature-citation-list><tp:nomenclature-citation><tp:taxon-name>
                      <tp:taxon-name-part taxon-name-part-type="genus" reg="Ixora">Ixora</tp:taxon-name-part>
                      <tp:taxon-name-part taxon-name-part-type="species" reg="degemensis">degemensis</tp:taxon-name-part>
                    </tp:taxon-name><comment>Hutch. &amp; Dalziel, Fl. W. Trop. Afr. 2: 86 (1931)</comment></tp:nomenclature-citation></tp:nomenclature-citation-list></tp:nomenclature><tp:treatment-sec sec-type="material" id="SECID0EBAAI"><title>Type.</title><p>Cameroon. Bipindi, bank of Lokoundje River, 02 Oct 1896, <italic>G. Zenker 1108</italic>, (holotype: K; isotypes: BR, HBG, MO, WAG, Z).</p></tp:treatment-sec><tp:treatment-sec sec-type="description" id="SECID0EJAAI"><title>Description.</title><p>Shrub or small tree up to 5 m tall; leaves narrowly elliptic-oblong 10–19 × 2–4.5 cm; inflorescence terminal.</p></tp:treatment-sec><tp:treatment-sec sec-type="material" id="SECID0EOAAI"><title>Specimens examined.</title><p>Lobe River, 7 km south of Kribi, <named-content xmlns:xlink="http://www.w3.org/1999/xlink" content-type="dwc:verbatimCoordinates" xlink:type="simple"><named-content content-type="geo-json" specific-use="{&#34;type&#34;:&#34;Point&#34;,&#34;coordinates&#34;:[9.900000,2.883333]}" id="NCID0EXAAI" xlink:type="simple">2°53'N, 9°54'E</named-content></named-content>, 20 Feb 1969, <italic>J. J. Bos 3940</italic> (YA); Songloulou falls, at 25 km southwest of Ngambé, Massock-Songloulou road, 3°35'N, 9°44'E, 24 Jan 1972, <italic>R. Letouzey 11103</italic> (YA); 5 km southeast of Bipindi, <named-content xmlns:xlink="http://www.w3.org/1999/xlink" content-type="dwc:verbatimCoordinates" xlink:type="simple"><named-content content-type="geo-json" specific-use="{&#34;type&#34;:&#34;Point&#34;,&#34;coordinates&#34;:[10.416667,3.066667]}" id="NCID0EDBAI" xlink:type="simple">3°04'N, 10°25'E</named-content></named-content>, 14 Jan 1987, <italic>Stephen D. Manning 1343</italic> (YA); Nguti-Ntalè, Mbièr River, <named-content xmlns:xlink="http://www.w3.org/1999/xlink" content-type="dwc:verbatimCoordinates" xlink:type="simple"><named-content content-type="geo-json" specific-use="{&#34;type&#34;:&#34;Point&#34;,&#34;coordinates&#34;:[9.566667,5.250000]}" id="NCID0ENBAI" xlink:type="simple">5°15'N, 9°34'E</named-content></named-content>, 13 Dec 2010, <italic>F. Kuetegue 226</italic> (YA).</p></tp:treatment-sec><tp:treatment-sec sec-type="habitat" id="SECID0EUBAI"><title>Habitat.</title><p>Inundated sandy or rocky banks of rivers, between rocks in streams or rivers, waterfalls; riverine forest.</p></tp:treatment-sec><tp:treatment-sec sec-type="distribution" id="SECID0EZBAI"><title>Distribution.</title><p>Cameroon (Fig. <xref ref-type="fig" rid="F3">19</xref>), Equatorial Guinea and Nigeria.</p></tp:treatment-sec><tp:treatment-sec sec-type="conservation status" id="SECID0EDCAI"><title>Conservation status in Cameroon.</title><p><italic><tp:taxon-name><tp:taxon-name-part taxon-name-part-type="genus" reg="Ixora">Ixora</tp:taxon-name-part><tp:taxon-name-part taxon-name-part-type="species" reg="euosmia">euosmia</tp:taxon-name-part></tp:taxon-name></italic> was not assessed by <xref ref-type="bibr" rid="B66">Onana and Cheek (2011)</xref> nor listed on <ext-link xmlns:xlink="http://www.w3.org/1999/xlink" xlink:type="simple" ext-link-type="uri" xlink:href="http://www.iucnredlist.org">http://www.iucnredlist.org</ext-link>. The taxon is currently known from 10 localities. The extent of occurrence of this species is about 36,900 km<sup>2</sup> and the area of occupancy is about 44 km<sup>2</sup>. There is a dam built (hydro-electric dam at Songloulou on Sanaga River), and a proposed project, Memve’ele hydro-electric dam at Nyabezan (Ntem waterfall); and mining projects envisaged in Kribi. Based on these threats and the continuous decline of vegetation cover in the area, extent and /or quality of habitat <italic><tp:taxon-name><tp:taxon-name-part taxon-name-part-type="genus" reg="Ixora">I.</tp:taxon-name-part><tp:taxon-name-part taxon-name-part-type="species" reg="euosmia">euosmia</tp:taxon-name-part></tp:taxon-name></italic> is here assessed as Endangered. IUCN Red List Category: <bold>Endangered ENB2ab (ii, iii).</bold></p></tp:treatment-sec><tp:treatment-sec><!--Section generated to contain objects referenced in tp:taxon-treatment.--><fig id="F3" position="float" orientation="portrait"><label>Figures 11–19.</label><caption><p><bold>11</bold><italic><tp:taxon-name><tp:taxon-name-part taxon-name-part-type="genus" reg="Cyperus">Cyperus</tp:taxon-name-part><tp:taxon-name-part taxon-name-part-type="species" reg="cataractarum">cataractarum</tp:taxon-name-part></tp:taxon-name></italic> K.Schum ex Engl. <bold>12</bold><italic><tp:taxon-name><tp:taxon-name-part taxon-name-part-type="genus" reg="Plectranthus">Plectranthus</tp:taxon-name-part><tp:taxon-name-part taxon-name-part-type="species" reg="cataractarum">cataractarum</tp:taxon-name-part></tp:taxon-name></italic> B.J.Pollard <bold>13</bold><italic><tp:taxon-name><tp:taxon-name-part taxon-name-part-type="genus" reg="Calvoa">Calvoa</tp:taxon-name-part><tp:taxon-name-part taxon-name-part-type="species" reg="stenophylla">stenophylla</tp:taxon-name-part></tp:taxon-name></italic> Jacq.-Fél. <bold>14</bold><italic><tp:taxon-name><tp:taxon-name-part taxon-name-part-type="genus" reg="Eugenia">Eugenia</tp:taxon-name-part><tp:taxon-name-part taxon-name-part-type="species" reg="dusenii">dusenii</tp:taxon-name-part></tp:taxon-name></italic> Engl. <bold>15</bold><italic><tp:taxon-name><tp:taxon-name-part taxon-name-part-type="genus" reg="Biophytum">Biophytum</tp:taxon-name-part><tp:taxon-name-part taxon-name-part-type="species" reg="talbotii">talbotii</tp:taxon-name-part></tp:taxon-name></italic> (Baker f.) Hutch. &amp; Dalziel <bold>16</bold><italic><tp:taxon-name><tp:taxon-name-part taxon-name-part-type="genus" reg="Biophytum">Biophytum</tp:taxon-name-part><tp:taxon-name-part taxon-name-part-type="species" reg="zenkeri">zenkeri</tp:taxon-name-part></tp:taxon-name></italic> Guillaumin <bold>17</bold><italic><tp:taxon-name><tp:taxon-name-part taxon-name-part-type="genus" reg="Pandanus">Pandanus</tp:taxon-name-part><tp:taxon-name-part taxon-name-part-type="species" reg="satabiei">satabiei</tp:taxon-name-part></tp:taxon-name></italic> Huynh <bold>18</bold><italic><tp:taxon-name><tp:taxon-name-part taxon-name-part-type="genus" reg="Eragrostis">Eragrostis</tp:taxon-name-part><tp:taxon-name-part taxon-name-part-type="species" reg="barteri">barteri</tp:taxon-name-part></tp:taxon-name></italic> C.E.Hubb. <bold>19</bold><italic><tp:taxon-name><tp:taxon-name-part taxon-name-part-type="genus" reg="Ixora">Ixora</tp:taxon-name-part><tp:taxon-name-part taxon-name-part-type="species" reg="euosmia">euosmia</tp:taxon-name-part></tp:taxon-name></italic> K.Schum.</p></caption><graphic xmlns:xlink="http://www.w3.org/1999/xlink" xlink:href="phytokeys-121-081-g003.jpg" position="float" orientation="portrait" xlink:type="simple" id="oo_300481.jpg"/></fig></tp:treatment-sec><ref-list><ref id="B66"><mixed-citation xmlns:xlink="http://www.w3.org/1999/xlink" xlink:type="simple"><person-group><name name-style="western"><surname>Onana</surname><given-names>JM</given-names></name><name name-style="western"><surname>Cheek</surname><given-names>M</given-names></name></person-group> (<year>2011</year>) <source>Red data list of the flowering plants of Cameroon: IUCN Global Assessments.</source><publisher-name>Royal Botanic Gardens</publisher-name>, <publisher-loc>Kew</publisher-loc>, <size units="page">578 pp</size>.</mixed-citation></ref></ref-list></tp:taxon-treatment>
