# Supplementary material for: A checklist of rheophytes of Cameroon
Source: PhytoKeys. 2019 May 9;121:81–131. doi: 10.3897/phytokeys.121.29924 (PMC6522442; doi:10.3897/phytokeys.121.29924)
Supplement: XML Treatment for Djinga felicis [file phytokeys.121.29924-treatment27.xml]

<!DOCTYPE tp:taxon-treatment
  PUBLIC "-//TaxonX//DTD Taxonomic Treatment Publishing DTD v0 20100105//EN" "tax-treatment-NSO.dtd">
<tp:taxon-treatment xmlns:tp="http://www.plazi.org/taxpub"><tp:treatment-meta><kwd-group><label>Taxon classification</label><kwd><named-content xmlns:xlink="http://www.w3.org/1999/xlink" content-type="kingdom">Plantae</named-content></kwd><kwd><named-content xmlns:xlink="http://www.w3.org/1999/xlink" content-type="order">Malpighiales</named-content></kwd><kwd><named-content xmlns:xlink="http://www.w3.org/1999/xlink" content-type="family">Podostemaceae</named-content></kwd></kwd-group><mixed-citation publication-type="journal"><person-group><name><surname>Kuetegue</surname><given-names>Felix</given-names></name><name><surname>Sonké</surname><given-names>Bonaventure</given-names></name><name><surname>Ameka</surname><given-names>Gabriel K.</given-names></name></person-group><article-title>A checklist of rheophytes of Cameroon</article-title><source>PhytoKeys</source><day>09</day><month>5</month><year>2019</year><volume>121</volume><fpage>81</fpage><lpage>131</lpage><pub-id pub-id-type="doi">10.3897/phytokeys.121.29924</pub-id></mixed-citation></tp:treatment-meta><tp:nomenclature><label>4.</label><tp:taxon-name>
                <tp:taxon-name-part taxon-name-part-type="genus" reg="Djinga">Djinga</tp:taxon-name-part>
                <tp:taxon-name-part taxon-name-part-type="species" reg="felicis">felicis</tp:taxon-name-part>
              </tp:taxon-name><tp:taxon-authority>C.Cusset, l. Cameroun 30: 58 (1987)</tp:taxon-authority></tp:nomenclature><tp:treatment-sec sec-type="material" id="SECID0EYPBI"><title>Type.</title><p>Cameroon, Adamawa, north of mount <tp:taxon-name><tp:taxon-name-part taxon-name-part-type="genus" reg="Djinga">Djinga</tp:taxon-name-part></tp:taxon-name>, 29 Oct 1967, <italic>H. Jacques – Felix. 8889</italic> (holotype: P).</p></tp:treatment-sec><tp:treatment-sec sec-type="Specimen examined" id="SECID0EGQBI"><title>Specimen examined.</title><p>Adamawa stream, north of mount <tp:taxon-name><tp:taxon-name-part taxon-name-part-type="genus" reg="Djinga">Djinga</tp:taxon-name-part></tp:taxon-name>, 29 Oct 1967, <italic>Jacque-Félix 8889</italic> (holo-P).</p></tp:treatment-sec><tp:treatment-sec sec-type="habitat" id="SECID0EUQBI"><title>Habitat.</title><p>Mt. <tp:taxon-name><tp:taxon-name-part taxon-name-part-type="genus" reg="Djinga">Djinga</tp:taxon-name-part></tp:taxon-name>, Adamaoua, near Tignere, river rapids.</p></tp:treatment-sec><tp:treatment-sec sec-type="distribution" id="SECID0EARBI"><title>Distribution.</title><p>Cameroon (Fig. <xref ref-type="fig" rid="F4">25</xref>).</p></tp:treatment-sec><tp:treatment-sec sec-type="conservation status" id="SECID0EKRBI"><title>Conservation status in Cameroon.</title><p>This taxon, <italic><tp:taxon-name><tp:taxon-name-part taxon-name-part-type="genus" reg="Djinga">D.</tp:taxon-name-part><tp:taxon-name-part taxon-name-part-type="species" reg="felicis">felicis</tp:taxon-name-part></tp:taxon-name></italic>, has not yet been assessed for the IUCN Red List. This species was assessed by <xref ref-type="bibr" rid="B66">Onana and Cheek (2011)</xref> as Critically Endangered since known from a single collection at the time. The species is most likely extinct at the type locality, <tp:taxon-name><tp:taxon-name-part taxon-name-part-type="genus" reg="Djinga">Djinga</tp:taxon-name-part></tp:taxon-name> Mts, Admmoua, north-western Cameroon. There are two other localities for the species, Juafef waterfall, where a hotel has been built, which is visited by many tourists coming into that area of Cameroon; and the other Anyajua waterfall is in an agricultural landscape, all in NW Cameroon (<xref ref-type="bibr" rid="B28">Ghogue et al. 2009</xref>). The extent of occurrence and area of occupancy are both estimated at 4 km<sup>2</sup> each. Tourism and agricultural activities will adversely affect the habitat of the species. <italic><tp:taxon-name><tp:taxon-name-part taxon-name-part-type="genus" reg="Djinga">D.</tp:taxon-name-part><tp:taxon-name-part taxon-name-part-type="species" reg="felicis">felicis</tp:taxon-name-part></tp:taxon-name></italic> is, therefore, reassessed currently as Critically Endangered. IUCN Red List Category: <bold>Critically Endangered CRB1+2ab (iii).</bold></p></tp:treatment-sec><tp:treatment-sec><!--Section generated to contain objects referenced in tp:taxon-treatment.--><fig id="F4" position="float" orientation="portrait"><label>Figures 20–25.</label><caption><p><bold>20</bold><italic><tp:taxon-name><tp:taxon-name-part taxon-name-part-type="genus" reg="Ixora">Ixora</tp:taxon-name-part><tp:taxon-name-part taxon-name-part-type="species" reg="inundata">inundata</tp:taxon-name-part></tp:taxon-name></italic> Hiern <bold>21</bold><italic><tp:taxon-name><tp:taxon-name-part taxon-name-part-type="genus" reg="Virectaria">Virectaria</tp:taxon-name-part><tp:taxon-name-part taxon-name-part-type="species" reg="angustifolia">angustifolia</tp:taxon-name-part></tp:taxon-name></italic> (Hiern) Bremek <bold>22</bold><italic><tp:taxon-name><tp:taxon-name-part taxon-name-part-type="genus" reg="Virectaria">Virectaria</tp:taxon-name-part><tp:taxon-name-part taxon-name-part-type="species" reg="salicoides">salicoides</tp:taxon-name-part></tp:taxon-name></italic> (C.H.Wright) Bremek <bold>23</bold><italic><tp:taxon-name><tp:taxon-name-part taxon-name-part-type="genus" reg="Deinbollia">Deinbollia</tp:taxon-name-part><tp:taxon-name-part taxon-name-part-type="species" reg="angustifolia">angustifolia</tp:taxon-name-part></tp:taxon-name></italic> D.W.Thomas <bold>24</bold><italic><tp:taxon-name><tp:taxon-name-part taxon-name-part-type="genus" reg="Deinbollia">Deinbollia</tp:taxon-name-part><tp:taxon-name-part taxon-name-part-type="species" reg="saligna">saligna</tp:taxon-name-part></tp:taxon-name></italic> Keay <bold>25</bold><italic><tp:taxon-name><tp:taxon-name-part taxon-name-part-type="genus" reg="Podostemaceae">Podostemaceae</tp:taxon-name-part></tp:taxon-name></italic> distribution.</p></caption><graphic xmlns:xlink="http://www.w3.org/1999/xlink" xlink:href="phytokeys-121-081-g004.jpg" position="float" orientation="portrait" xlink:type="simple" id="oo_300482.jpg"/></fig></tp:treatment-sec><ref-list><ref id="B66"><mixed-citation xmlns:xlink="http://www.w3.org/1999/xlink" xlink:type="simple"><person-group><name name-style="western"><surname>Onana</surname><given-names>JM</given-names></name><name name-style="western"><surname>Cheek</surname><given-names>M</given-names></name></person-group> (<year>2011</year>) <source>Red data list of the flowering plants of Cameroon: IUCN Global Assessments.</source><publisher-name>Royal Botanic Gardens</publisher-name>, <publisher-loc>Kew</publisher-loc>, <size units="page">578 pp</size>.</mixed-citation></ref><ref id="B28"><mixed-citation xmlns:xlink="http://www.w3.org/1999/xlink" xlink:type="simple"><person-group><name name-style="western"><surname>Ghogue</surname><given-names>J-P</given-names></name><name name-style="western"><surname>Ameka</surname><given-names>GK</given-names></name><name name-style="western"><surname>Grob</surname><given-names>V</given-names></name><name name-style="western"><surname>Huber</surname><given-names>KA</given-names></name><name name-style="western"><surname>Pfeifer</surname><given-names>E</given-names></name><name name-style="western"><surname>Rutishauser</surname><given-names>R</given-names></name></person-group> (<year>2009</year>) <article-title>Enigmatic morphology of <tp:taxon-name><tp:taxon-name-part taxon-name-part-type="genus">Djinga</tp:taxon-name-part><tp:taxon-name-part taxon-name-part-type="species">felicis</tp:taxon-name-part></tp:taxon-name> (<tp:taxon-name><tp:taxon-name-part taxon-name-part-type="genus">Podostemaceae</tp:taxon-name-part></tp:taxon-name> – <tp:taxon-name><tp:taxon-name-part taxon-name-part-type="subfamily">Podostemoideae</tp:taxon-name-part></tp:taxon-name>), a badly known endemic from northwestern Cameroon.</article-title><source>Botanical Journal of the Linnean Society</source><volume>160</volume>: <fpage>64</fpage>–<lpage>81</lpage>. <ext-link xlink:type="simple" ext-link-type="doi" xlink:href="10.1111/j.1095-8339.2009.00961.x">https://doi.org/10.1111/j.1095-8339.2009.00961.x</ext-link></mixed-citation></ref></ref-list></tp:taxon-treatment>
