# Supplementary material for: A checklist of rheophytes of Cameroon
Source: PhytoKeys. 2019 May 9;121:81–131. doi: 10.3897/phytokeys.121.29924 (PMC6522442; doi:10.3897/phytokeys.121.29924)
Supplement: XML Treatment for Inversodicraea bosii [file phytokeys.121.29924-treatment29.xml]

<!DOCTYPE tp:taxon-treatment
  PUBLIC "-//TaxonX//DTD Taxonomic Treatment Publishing DTD v0 20100105//EN" "tax-treatment-NSO.dtd">
<tp:taxon-treatment xmlns:tp="http://www.plazi.org/taxpub"><tp:treatment-meta><kwd-group><label>Taxon classification</label><kwd><named-content xmlns:xlink="http://www.w3.org/1999/xlink" content-type="kingdom">Plantae</named-content></kwd><kwd><named-content xmlns:xlink="http://www.w3.org/1999/xlink" content-type="order">Malpighiales</named-content></kwd><kwd><named-content xmlns:xlink="http://www.w3.org/1999/xlink" content-type="family">Podostemaceae</named-content></kwd></kwd-group><mixed-citation publication-type="journal"><person-group><name><surname>Kuetegue</surname><given-names>Felix</given-names></name><name><surname>Sonké</surname><given-names>Bonaventure</given-names></name><name><surname>Ameka</surname><given-names>Gabriel K.</given-names></name></person-group><article-title>A checklist of rheophytes of Cameroon</article-title><source>PhytoKeys</source><day>09</day><month>5</month><year>2019</year><volume>121</volume><fpage>81</fpage><lpage>131</lpage><pub-id pub-id-type="doi">10.3897/phytokeys.121.29924</pub-id></mixed-citation></tp:treatment-meta><tp:nomenclature><label>6.</label><tp:taxon-name>
                <tp:taxon-name-part taxon-name-part-type="genus" reg="Inversodicraea">Inversodicraea</tp:taxon-name-part>
                <tp:taxon-name-part taxon-name-part-type="species" reg="bosii">bosii</tp:taxon-name-part>
              </tp:taxon-name><tp:taxon-authority>(C.Cusset) Rutish. &amp; Thiv, Plant Syst. Evol. 283: 57 (2009)</tp:taxon-authority><tp:nomenclature-citation-list><tp:nomenclature-citation><tp:taxon-name>
                    <tp:taxon-name-part taxon-name-part-type="genus" reg="Ledermanniella">Ledermanniella</tp:taxon-name-part>
                    <tp:taxon-name-part taxon-name-part-type="species" reg="bosii">bosii</tp:taxon-name-part>
                  </tp:taxon-name><comment>C.Cusset, Bull. Mus. Natl. Hist. Nat., B, Adansonia 4: 385 (1984)</comment></tp:nomenclature-citation></tp:nomenclature-citation-list></tp:nomenclature><tp:treatment-sec sec-type="material" id="SECID0EHXBI"><title>Type.</title><p>Cameroon, South of Kribi, 08 Jan 1969, <italic>J.J. Bos 3592</italic> (YA). Basionym: <italic><tp:taxon-name><tp:taxon-name-part taxon-name-part-type="genus" reg="Ledermanniella">Ledermanniella</tp:taxon-name-part><tp:taxon-name-part taxon-name-part-type="species" reg="bosii">bosii</tp:taxon-name-part></tp:taxon-name></italic> C.Cusset, Bull. Mus. Natl. Hist. Nat., B, Adansonia 4: 385 (1984).</p></tp:treatment-sec><tp:treatment-sec sec-type="material" id="SECID0E1XBI"><title>Specimens examined.</title><p>South of Kribi on Lobe waterfall, 08 Jan 1969, <italic>J.J. Boss 3592</italic> (K, WAG, P); near Bongola, Ntem waterfall, Dec, <italic>R. Letouzey 15333</italic> (P); South Region, south Kribi, Lobe waterfall, 08 Jan 1969, <italic>J.J. Boss 3597</italic> (WAG).</p></tp:treatment-sec><tp:treatment-sec sec-type="habitat" id="SECID0EGYBI"><title>Habitat.</title><p>Lobe waterfall, south of Kribi.</p></tp:treatment-sec><tp:treatment-sec sec-type="distribution" id="SECID0ELYBI"><title>Distribution.</title><p>Cameroon (Fig. <xref ref-type="fig" rid="F4">25</xref>).</p></tp:treatment-sec><tp:treatment-sec sec-type="conservation status" id="SECID0EVYBI"><title>Conservation status in Cameroon.</title><p><italic><tp:taxon-name><tp:taxon-name-part taxon-name-part-type="genus" reg="Inversodicraea">Inversodicraea</tp:taxon-name-part><tp:taxon-name-part taxon-name-part-type="species" reg="bosii">bosii</tp:taxon-name-part></tp:taxon-name></italic> is listed on <ext-link xmlns:xlink="http://www.w3.org/1999/xlink" xlink:type="simple" ext-link-type="uri" xlink:href="http://www.iucnredlist.org">http://www.iucnredlist.org</ext-link>. The taxon was assessed as Endangered (<xref ref-type="bibr" rid="B49">Ghogue 2017a</xref>). <xref ref-type="bibr" rid="B66">Onana and Cheek (2011)</xref> assessed this species earlier as Endangered. The species is known from two localities, Campo waterfalls and Lobe waterfalls at Kribi. The extent of occurrence and area of occupancy are both estimated at 4 km<sup>2</sup> each. Based on the continuing decline in quality of the habitat of the species at Lobe waterfalls due to activities of tourists; and the possible adverse effect of the proposed hydropower dam near Campo waterfalls the assessment of <xref ref-type="bibr" rid="B66">Onana and Cheek (2011)</xref> and <xref ref-type="bibr" rid="B49">Ghogue (2017a)</xref> cannot be maintained. The species is here reassessed as Critically Endangered. IUCN Red List Category: <bold>Critically Endangered CRBI+ B2ab (iii).</bold></p></tp:treatment-sec><tp:treatment-sec><!--Section generated to contain objects referenced in tp:taxon-treatment.--><fig id="F4" position="float" orientation="portrait"><label>Figures 20–25.</label><caption><p><bold>20</bold><italic><tp:taxon-name><tp:taxon-name-part taxon-name-part-type="genus" reg="Ixora">Ixora</tp:taxon-name-part><tp:taxon-name-part taxon-name-part-type="species" reg="inundata">inundata</tp:taxon-name-part></tp:taxon-name></italic> Hiern <bold>21</bold><italic><tp:taxon-name><tp:taxon-name-part taxon-name-part-type="genus" reg="Virectaria">Virectaria</tp:taxon-name-part><tp:taxon-name-part taxon-name-part-type="species" reg="angustifolia">angustifolia</tp:taxon-name-part></tp:taxon-name></italic> (Hiern) Bremek <bold>22</bold><italic><tp:taxon-name><tp:taxon-name-part taxon-name-part-type="genus" reg="Virectaria">Virectaria</tp:taxon-name-part><tp:taxon-name-part taxon-name-part-type="species" reg="salicoides">salicoides</tp:taxon-name-part></tp:taxon-name></italic> (C.H.Wright) Bremek <bold>23</bold><italic><tp:taxon-name><tp:taxon-name-part taxon-name-part-type="genus" reg="Deinbollia">Deinbollia</tp:taxon-name-part><tp:taxon-name-part taxon-name-part-type="species" reg="angustifolia">angustifolia</tp:taxon-name-part></tp:taxon-name></italic> D.W.Thomas <bold>24</bold><italic><tp:taxon-name><tp:taxon-name-part taxon-name-part-type="genus" reg="Deinbollia">Deinbollia</tp:taxon-name-part><tp:taxon-name-part taxon-name-part-type="species" reg="saligna">saligna</tp:taxon-name-part></tp:taxon-name></italic> Keay <bold>25</bold><italic><tp:taxon-name><tp:taxon-name-part taxon-name-part-type="genus" reg="Podostemaceae">Podostemaceae</tp:taxon-name-part></tp:taxon-name></italic> distribution.</p></caption><graphic xmlns:xlink="http://www.w3.org/1999/xlink" xlink:href="phytokeys-121-081-g004.jpg" position="float" orientation="portrait" xlink:type="simple" id="oo_300482.jpg"/></fig></tp:treatment-sec><ref-list><ref id="B49"><mixed-citation xmlns:xlink="http://www.w3.org/1999/xlink" xlink:type="simple"><person-group><name name-style="western"><surname>Ghogue</surname><given-names>J-P</given-names></name></person-group> (<year>2017a</year>) <italic><tp:taxon-name><tp:taxon-name-part taxon-name-part-type="genus">Inversodicraea</tp:taxon-name-part><tp:taxon-name-part taxon-name-part-type="species">bosii</tp:taxon-name-part></tp:taxon-name></italic> (amended version of 2010 assessment). The IUCN Red List of Threatened Species 2017: e.T185299A120458893. [Downloaded on 17 August 2018]</mixed-citation></ref><ref id="B66"><mixed-citation xmlns:xlink="http://www.w3.org/1999/xlink" xlink:type="simple"><person-group><name name-style="western"><surname>Onana</surname><given-names>JM</given-names></name><name name-style="western"><surname>Cheek</surname><given-names>M</given-names></name></person-group> (<year>2011</year>) <source>Red data list of the flowering plants of Cameroon: IUCN Global Assessments.</source><publisher-name>Royal Botanic Gardens</publisher-name>, <publisher-loc>Kew</publisher-loc>, <size units="page">578 pp</size>.</mixed-citation></ref></ref-list></tp:taxon-treatment>
