# Supplementary material for: A checklist of rheophytes of Cameroon
Source: PhytoKeys. 2019 May 9;121:81–131. doi: 10.3897/phytokeys.121.29924 (PMC6522442; doi:10.3897/phytokeys.121.29924)
Supplement: XML Treatment for Inversodicraea ledermannii [file phytokeys.121.29924-treatment34.xml]

<!DOCTYPE tp:taxon-treatment
  PUBLIC "-//TaxonX//DTD Taxonomic Treatment Publishing DTD v0 20100105//EN" "tax-treatment-NSO.dtd">
<tp:taxon-treatment xmlns:tp="http://www.plazi.org/taxpub"><tp:treatment-meta><kwd-group><label>Taxon classification</label><kwd><named-content xmlns:xlink="http://www.w3.org/1999/xlink" content-type="kingdom">Plantae</named-content></kwd><kwd><named-content xmlns:xlink="http://www.w3.org/1999/xlink" content-type="order">Malpighiales</named-content></kwd><kwd><named-content xmlns:xlink="http://www.w3.org/1999/xlink" content-type="family">Podostemaceae</named-content></kwd></kwd-group><mixed-citation publication-type="journal"><person-group><name><surname>Kuetegue</surname><given-names>Felix</given-names></name><name><surname>Sonké</surname><given-names>Bonaventure</given-names></name><name><surname>Ameka</surname><given-names>Gabriel K.</given-names></name></person-group><article-title>A checklist of rheophytes of Cameroon</article-title><source>PhytoKeys</source><day>09</day><month>5</month><year>2019</year><volume>121</volume><fpage>81</fpage><lpage>131</lpage><pub-id pub-id-type="doi">10.3897/phytokeys.121.29924</pub-id></mixed-citation></tp:treatment-meta><tp:nomenclature><label>11.</label><tp:taxon-name>
                <tp:taxon-name-part taxon-name-part-type="genus" reg="Inversodicraea">Inversodicraea</tp:taxon-name-part>
                <tp:taxon-name-part taxon-name-part-type="species" reg="ledermannii">ledermannii</tp:taxon-name-part>
              </tp:taxon-name><tp:taxon-authority>Engl., Veg. Erde 9(3, 1): 274 (1915)</tp:taxon-authority><tp:nomenclature-citation-list><tp:nomenclature-citation><tp:taxon-name>
                    <tp:taxon-name-part taxon-name-part-type="genus" reg="Ledermanniella">Ledermanniella</tp:taxon-name-part>
                    <tp:taxon-name-part taxon-name-part-type="species" reg="ledermannii">ledermannii</tp:taxon-name-part>
                  </tp:taxon-name><comment>(Engl.) C.Cusset, Adansonia sér. 2, 14(2): 274 1974)</comment></tp:nomenclature-citation></tp:nomenclature-citation-list></tp:nomenclature><tp:treatment-sec sec-type="material" id="SECID0EJJCI"><title>Type.</title><p>Cameroon, South Region, near Kribi, Grand Batanga, <italic>Ledermann 225</italic> (YA).</p></tp:treatment-sec><tp:treatment-sec sec-type="material" id="SECID0ERJCI"><title>Specimens examined.</title><p>SW Region, Korup National Park, <named-content xmlns:xlink="http://www.w3.org/1999/xlink" content-type="dwc:verbatimCoordinates" xlink:type="simple"><named-content content-type="geo-json" specific-use="{&#34;type&#34;:&#34;Point&#34;,&#34;coordinates&#34;:[8.833333,5.016667]}" id="NCID0E1JCI" xlink:type="simple">5°01'N, 8°50'E</named-content></named-content>, 50 m, 5–15 Dec 1984, <italic>D.W. Thomas 4135A</italic> (K, P); near Kribi, Lobe waterfalls, Grand Batanga, <italic>Ledermann 225</italic> (U); 6 km from Kribi, Lobe waterfalls, <italic>De Wilde 2875</italic> (P, YA).</p></tp:treatment-sec><tp:treatment-sec sec-type="habitat" id="SECID0EFKCI"><title>Habitat.</title><p>River rapids.</p></tp:treatment-sec><tp:treatment-sec sec-type="distribution" id="SECID0EKKCI"><title>Distribution.</title><p>Angola, Cameroon (Fig. <xref ref-type="fig" rid="F4">25</xref>), Côte d’Ivoire, Gabon, Guinea, Sierra Leone.</p></tp:treatment-sec><tp:treatment-sec sec-type="conservation status" id="SECID0EUKCI"><title>Conservation status in Cameroon.</title><p><italic><tp:taxon-name><tp:taxon-name-part taxon-name-part-type="genus" reg="Inversodicraea">Inversodicraea</tp:taxon-name-part><tp:taxon-name-part taxon-name-part-type="species" reg="ledermannii">ledermannii</tp:taxon-name-part></tp:taxon-name></italic> is listed on <ext-link xmlns:xlink="http://www.w3.org/1999/xlink" xlink:type="simple" ext-link-type="uri" xlink:href="http://www.iucnredlist.org">http://www.iucnredlist.org</ext-link> as Least Concern, globally (<xref ref-type="bibr" rid="B26">Diop 2017</xref>). The taxon is known from five localities. The extent of occurrence of <italic><tp:taxon-name><tp:taxon-name-part taxon-name-part-type="genus" reg="Inversodicraea">I.</tp:taxon-name-part><tp:taxon-name-part taxon-name-part-type="species" reg="ledermannii">ledermannii</tp:taxon-name-part></tp:taxon-name></italic> is about 29,454 km<sup>2</sup> and the area of occupancy is about 20 km<sup>2</sup>. The main threats currently known from the localities are logging, agriculture and touristic activities. Based on these threats, and the continuous decline of vegetation cover in the area, extent and/or quality of habitat, <italic><tp:taxon-name><tp:taxon-name-part taxon-name-part-type="genus" reg="Inversodicraea">I.</tp:taxon-name-part><tp:taxon-name-part taxon-name-part-type="species" reg="ledermannii">ledermannii</tp:taxon-name-part></tp:taxon-name></italic> is currently reassessed as Vulnerable. IUCN Red List Category: <bold>Vulnerable VUB2ab (iii).</bold></p></tp:treatment-sec><tp:treatment-sec><!--Section generated to contain objects referenced in tp:taxon-treatment.--><fig id="F4" position="float" orientation="portrait"><label>Figures 20–25.</label><caption><p><bold>20</bold><italic><tp:taxon-name><tp:taxon-name-part taxon-name-part-type="genus" reg="Ixora">Ixora</tp:taxon-name-part><tp:taxon-name-part taxon-name-part-type="species" reg="inundata">inundata</tp:taxon-name-part></tp:taxon-name></italic> Hiern <bold>21</bold><italic><tp:taxon-name><tp:taxon-name-part taxon-name-part-type="genus" reg="Virectaria">Virectaria</tp:taxon-name-part><tp:taxon-name-part taxon-name-part-type="species" reg="angustifolia">angustifolia</tp:taxon-name-part></tp:taxon-name></italic> (Hiern) Bremek <bold>22</bold><italic><tp:taxon-name><tp:taxon-name-part taxon-name-part-type="genus" reg="Virectaria">Virectaria</tp:taxon-name-part><tp:taxon-name-part taxon-name-part-type="species" reg="salicoides">salicoides</tp:taxon-name-part></tp:taxon-name></italic> (C.H.Wright) Bremek <bold>23</bold><italic><tp:taxon-name><tp:taxon-name-part taxon-name-part-type="genus" reg="Deinbollia">Deinbollia</tp:taxon-name-part><tp:taxon-name-part taxon-name-part-type="species" reg="angustifolia">angustifolia</tp:taxon-name-part></tp:taxon-name></italic> D.W.Thomas <bold>24</bold><italic><tp:taxon-name><tp:taxon-name-part taxon-name-part-type="genus" reg="Deinbollia">Deinbollia</tp:taxon-name-part><tp:taxon-name-part taxon-name-part-type="species" reg="saligna">saligna</tp:taxon-name-part></tp:taxon-name></italic> Keay <bold>25</bold><italic><tp:taxon-name><tp:taxon-name-part taxon-name-part-type="genus" reg="Podostemaceae">Podostemaceae</tp:taxon-name-part></tp:taxon-name></italic> distribution.</p></caption><graphic xmlns:xlink="http://www.w3.org/1999/xlink" xlink:href="phytokeys-121-081-g004.jpg" position="float" orientation="portrait" xlink:type="simple" id="oo_300482.jpg"/></fig></tp:treatment-sec><ref-list><ref id="B26"><mixed-citation xmlns:xlink="http://www.w3.org/1999/xlink" xlink:type="simple"><person-group><name name-style="western"><surname>Diop</surname><given-names>FN</given-names></name></person-group> (<year>2017</year>) <italic><tp:taxon-name><tp:taxon-name-part taxon-name-part-type="genus">Inversodicraea</tp:taxon-name-part><tp:taxon-name-part taxon-name-part-type="species">ledermannii</tp:taxon-name-part></tp:taxon-name></italic> (amended version of 2010 assessment). The IUCN Red List of Threatened Species 2017: e.T185295A1204640 96. <ext-link xlink:type="simple" ext-link-type="doi" xlink:href="10.2305/IUCN.UK.2017-3.RLTS.T185295A120464096.en">https://doi.org/10.2305/IUCN.UK.2017-3.RLTS.T185295A120464096.en</ext-link> [Downloaded on 19 August 2018]</mixed-citation></ref></ref-list></tp:taxon-treatment>
