# Supplementary material for: A checklist of rheophytes of Cameroon
Source: PhytoKeys. 2019 May 9;121:81–131. doi: 10.3897/phytokeys.121.29924 (PMC6522442; doi:10.3897/phytokeys.121.29924)
Supplement: XML Treatment for Inversodicraea ntemensis [file phytokeys.121.29924-treatment35.xml]

<!DOCTYPE tp:taxon-treatment
  PUBLIC "-//TaxonX//DTD Taxonomic Treatment Publishing DTD v0 20100105//EN" "tax-treatment-NSO.dtd">
<tp:taxon-treatment xmlns:tp="http://www.plazi.org/taxpub"><tp:treatment-meta><kwd-group><label>Taxon classification</label><kwd><named-content xmlns:xlink="http://www.w3.org/1999/xlink" content-type="kingdom">Plantae</named-content></kwd><kwd><named-content xmlns:xlink="http://www.w3.org/1999/xlink" content-type="order">Malpighiales</named-content></kwd><kwd><named-content xmlns:xlink="http://www.w3.org/1999/xlink" content-type="family">Podostemaceae</named-content></kwd></kwd-group><mixed-citation publication-type="journal"><person-group><name><surname>Kuetegue</surname><given-names>Felix</given-names></name><name><surname>Sonké</surname><given-names>Bonaventure</given-names></name><name><surname>Ameka</surname><given-names>Gabriel K.</given-names></name></person-group><article-title>A checklist of rheophytes of Cameroon</article-title><source>PhytoKeys</source><day>09</day><month>5</month><year>2019</year><volume>121</volume><fpage>81</fpage><lpage>131</lpage><pub-id pub-id-type="doi">10.3897/phytokeys.121.29924</pub-id></mixed-citation></tp:treatment-meta><tp:nomenclature><label>12.</label><tp:taxon-name>
                <tp:taxon-name-part taxon-name-part-type="genus" reg="Inversodicraea">Inversodicraea</tp:taxon-name-part>
                <tp:taxon-name-part taxon-name-part-type="species" reg="ntemensis">ntemensis</tp:taxon-name-part>
              </tp:taxon-name><tp:taxon-authority>(Y.Kita, Koi, Rutish. &amp; M.Kato) J.J.Schenk, R.Herschlag &amp; D.W.Thomas, Syst. Bot. 40(2): 542. (2015)</tp:taxon-authority><tp:nomenclature-citation-list><tp:nomenclature-citation><tp:taxon-name>
                    <tp:taxon-name-part taxon-name-part-type="genus" reg="Ledermanniella">Ledermanniella</tp:taxon-name-part>
                    <tp:taxon-name-part taxon-name-part-type="species" reg="ntemensis">ntemensis</tp:taxon-name-part>
                  </tp:taxon-name><comment>Y.Kita, Koi, Rutish. &amp; M.Kato; Acta Phytotax. Geobot. 59: 224 (2008)</comment></tp:nomenclature-citation></tp:nomenclature-citation-list></tp:nomenclature><tp:treatment-sec sec-type="material" id="SECID0E1NCI"><title>Type.</title><p>Cameroon, <italic>R. Imaichi Kita, Y. &amp; J. P. Ghogue CMR 65</italic> (YA). Basionym: <italic><tp:taxon-name><tp:taxon-name-part taxon-name-part-type="genus" reg="Ledermanniella">Ledermanniella</tp:taxon-name-part><tp:taxon-name-part taxon-name-part-type="species" reg="ntemensis">ntemensis</tp:taxon-name-part></tp:taxon-name></italic> Y.Kita, Koi, Rutish. &amp; M.Kato; Acta Phytotax. Geobot. 59: 224 (2008).</p></tp:treatment-sec><tp:treatment-sec sec-type="material" id="SECID0ENOCI"><title>Specimens examined.</title><p>South Region, Canon of Ntem, 30 km southwest of Nyabessan, 01 Dec 1982, <italic>Nkongmeneck 420</italic> (YA); Ntem waterfalls, near Bongola, 40 km southeast of Campo, 10 Dec 1979, <italic>R. Letouzey 15333</italic> (P, YA); Campo a’an area, Memve’ele waterfalls, <named-content xmlns:xlink="http://www.w3.org/1999/xlink" content-type="dwc:verbatimCoordinates" xlink:type="simple"><named-content content-type="geo-json" specific-use="{&#34;type&#34;:&#34;Point&#34;,&#34;coordinates&#34;:[10.350000,2.400000]}" id="NCID0E1OCI" xlink:type="simple">2°24'N, 10°21'E</named-content></named-content>, 17 Jan 2002, <italic>P. Tchouto 3373</italic> (K, KRI, SCA, WAG, YA).</p></tp:treatment-sec><tp:treatment-sec sec-type="habitat" id="SECID0EBPCI"><title>Habitat.</title><p>Rapids of Ntem River.</p></tp:treatment-sec><tp:treatment-sec sec-type="distribution" id="SECID0EGPCI"><title>Distribution.</title><p>Cameroon (Fig. <xref ref-type="fig" rid="F4">25</xref>).</p></tp:treatment-sec><tp:treatment-sec sec-type="onservation status in Cameroon" id="SECID0EQPCI"><title>Conservation status in Cameroon.</title><p><italic><tp:taxon-name><tp:taxon-name-part taxon-name-part-type="genus" reg="Inversodicraea">Inversodicraea</tp:taxon-name-part><tp:taxon-name-part taxon-name-part-type="species" reg="ntemensis">ntemensis</tp:taxon-name-part></tp:taxon-name></italic> is not listed on <ext-link xmlns:xlink="http://www.w3.org/1999/xlink" xlink:type="simple" ext-link-type="uri" xlink:href="http://www.iucnredlist.org">http://www.iucnredlist.org</ext-link>. It was assessed in <xref ref-type="bibr" rid="B66">Onana and Cheek (2011)</xref> as Critically Endangered. The taxon is endemic to Cameroon and to the Ntem River. The extent of occurrence is about 4 km<sup>2</sup>, and the area of occupancy is about 4 km<sup>2</sup>. The main threat to the survival of the species is dam construction on Ntem River. The species is here reassessed and maintained as Critically Endangered. IUCN Red List Category: <bold>Critically Endangered CRB1+2ab (ii, iii).</bold></p></tp:treatment-sec><tp:treatment-sec><!--Section generated to contain objects referenced in tp:taxon-treatment.--><fig id="F4" position="float" orientation="portrait"><label>Figures 20–25.</label><caption><p><bold>20</bold><italic><tp:taxon-name><tp:taxon-name-part taxon-name-part-type="genus" reg="Ixora">Ixora</tp:taxon-name-part><tp:taxon-name-part taxon-name-part-type="species" reg="inundata">inundata</tp:taxon-name-part></tp:taxon-name></italic> Hiern <bold>21</bold><italic><tp:taxon-name><tp:taxon-name-part taxon-name-part-type="genus" reg="Virectaria">Virectaria</tp:taxon-name-part><tp:taxon-name-part taxon-name-part-type="species" reg="angustifolia">angustifolia</tp:taxon-name-part></tp:taxon-name></italic> (Hiern) Bremek <bold>22</bold><italic><tp:taxon-name><tp:taxon-name-part taxon-name-part-type="genus" reg="Virectaria">Virectaria</tp:taxon-name-part><tp:taxon-name-part taxon-name-part-type="species" reg="salicoides">salicoides</tp:taxon-name-part></tp:taxon-name></italic> (C.H.Wright) Bremek <bold>23</bold><italic><tp:taxon-name><tp:taxon-name-part taxon-name-part-type="genus" reg="Deinbollia">Deinbollia</tp:taxon-name-part><tp:taxon-name-part taxon-name-part-type="species" reg="angustifolia">angustifolia</tp:taxon-name-part></tp:taxon-name></italic> D.W.Thomas <bold>24</bold><italic><tp:taxon-name><tp:taxon-name-part taxon-name-part-type="genus" reg="Deinbollia">Deinbollia</tp:taxon-name-part><tp:taxon-name-part taxon-name-part-type="species" reg="saligna">saligna</tp:taxon-name-part></tp:taxon-name></italic> Keay <bold>25</bold><italic><tp:taxon-name><tp:taxon-name-part taxon-name-part-type="genus" reg="Podostemaceae">Podostemaceae</tp:taxon-name-part></tp:taxon-name></italic> distribution.</p></caption><graphic xmlns:xlink="http://www.w3.org/1999/xlink" xlink:href="phytokeys-121-081-g004.jpg" position="float" orientation="portrait" xlink:type="simple" id="oo_300482.jpg"/></fig></tp:treatment-sec><ref-list><ref id="B66"><mixed-citation xmlns:xlink="http://www.w3.org/1999/xlink" xlink:type="simple"><person-group><name name-style="western"><surname>Onana</surname><given-names>JM</given-names></name><name name-style="western"><surname>Cheek</surname><given-names>M</given-names></name></person-group> (<year>2011</year>) <source>Red data list of the flowering plants of Cameroon: IUCN Global Assessments.</source><publisher-name>Royal Botanic Gardens</publisher-name>, <publisher-loc>Kew</publisher-loc>, <size units="page">578 pp</size>.</mixed-citation></ref></ref-list></tp:taxon-treatment>
