# Supplementary material for: A checklist of rheophytes of Cameroon
Source: PhytoKeys. 2019 May 9;121:81–131. doi: 10.3897/phytokeys.121.29924 (PMC6522442; doi:10.3897/phytokeys.121.29924)
Supplement: XML Treatment for Ledermanniella keayi [file phytokeys.121.29924-treatment41.xml]

<!DOCTYPE tp:taxon-treatment
  PUBLIC "-//TaxonX//DTD Taxonomic Treatment Publishing DTD v0 20100105//EN" "tax-treatment-NSO.dtd">
<tp:taxon-treatment xmlns:tp="http://www.plazi.org/taxpub"><tp:treatment-meta><kwd-group><label>Taxon classification</label><kwd><named-content xmlns:xlink="http://www.w3.org/1999/xlink" content-type="kingdom">Plantae</named-content></kwd><kwd><named-content xmlns:xlink="http://www.w3.org/1999/xlink" content-type="order">Malpighiales</named-content></kwd><kwd><named-content xmlns:xlink="http://www.w3.org/1999/xlink" content-type="family">Podostemaceae</named-content></kwd></kwd-group><mixed-citation publication-type="journal"><person-group><name><surname>Kuetegue</surname><given-names>Felix</given-names></name><name><surname>Sonké</surname><given-names>Bonaventure</given-names></name><name><surname>Ameka</surname><given-names>Gabriel K.</given-names></name></person-group><article-title>A checklist of rheophytes of Cameroon</article-title><source>PhytoKeys</source><day>09</day><month>5</month><year>2019</year><volume>121</volume><fpage>81</fpage><lpage>131</lpage><pub-id pub-id-type="doi">10.3897/phytokeys.121.29924</pub-id></mixed-citation></tp:treatment-meta><tp:nomenclature><label>18.</label><tp:taxon-name>
                <tp:taxon-name-part taxon-name-part-type="genus" reg="Ledermanniella">Ledermanniella</tp:taxon-name-part>
                <tp:taxon-name-part taxon-name-part-type="species" reg="keayi">keayi</tp:taxon-name-part>
              </tp:taxon-name><tp:taxon-authority>(G.Taylor) C.Cusset, Adansonia sér. 2, 14(2): 274 (1974)</tp:taxon-authority><tp:nomenclature-citation-list><tp:nomenclature-citation><tp:taxon-name>
                    <tp:taxon-name-part taxon-name-part-type="genus" reg="Inversodicraea">Inversodicraea</tp:taxon-name-part>
                    <tp:taxon-name-part taxon-name-part-type="species" reg="keayi">keayi</tp:taxon-name-part>
                  </tp:taxon-name><comment>G.Taylor; Bull. Brit. Mus. (Nat. Hist.) Bot. 1: 78 (1953)</comment></tp:nomenclature-citation></tp:nomenclature-citation-list></tp:nomenclature><tp:treatment-sec sec-type="material" id="SECID0E3FDI"><title>Type.</title><p>Cameroon, Kumbo, <italic>Keay FHI 28457</italic> (holotype: K).</p></tp:treatment-sec><tp:treatment-sec sec-type="material" id="SECID0EEGDI"><title>Specimens examined.</title><p>Cameroon: Banso, Bamenda, <italic>Keay FHI 28457</italic> (YA); near Sagbo, Ndop near Bamenda, 1800 m alt., <italic>C. D. Adams 11073</italic> (LISC); Kumbo, 1650 m alt., <italic>Keay FHI 28457</italic> (K).</p></tp:treatment-sec><tp:treatment-sec sec-type="habitat" id="SECID0EQGDI"><title>Habitat.</title><p>River rapids.</p></tp:treatment-sec><tp:treatment-sec sec-type="distribution" id="SECID0EVGDI"><title>Distribution.</title><p>Cameroon (Fig. <xref ref-type="fig" rid="F4">25</xref>).</p></tp:treatment-sec><tp:treatment-sec sec-type="conservation status" id="SECID0E6GDI"><title>Conservation status in Cameroon.</title><p><italic><tp:taxon-name><tp:taxon-name-part taxon-name-part-type="genus" reg="Ledermanniella">Ledermanniella</tp:taxon-name-part><tp:taxon-name-part taxon-name-part-type="species" reg="keayi">keayi</tp:taxon-name-part></tp:taxon-name></italic> is listed on <ext-link xmlns:xlink="http://www.w3.org/1999/xlink" xlink:type="simple" ext-link-type="uri" xlink:href="http://www.iucnredlist.org">http://www.iucnredlist.org</ext-link> as Critically Endangered (<xref ref-type="bibr" rid="B23">Diop 2010b</xref>). The taxon is known from one locality, restricted to a small area in an agricultural landscape. The extent of occurrence and the area of occupancy are both estimated at 2 km<sup>2</sup> each. The earlier assessment is here maintained as Critically Endangered. IUCN Red List Category: <bold>Critically Endangered CRB2ab (iii).</bold></p></tp:treatment-sec><tp:treatment-sec><!--Section generated to contain objects referenced in tp:taxon-treatment.--><fig id="F4" position="float" orientation="portrait"><label>Figures 20–25.</label><caption><p><bold>20</bold><italic><tp:taxon-name><tp:taxon-name-part taxon-name-part-type="genus" reg="Ixora">Ixora</tp:taxon-name-part><tp:taxon-name-part taxon-name-part-type="species" reg="inundata">inundata</tp:taxon-name-part></tp:taxon-name></italic> Hiern <bold>21</bold><italic><tp:taxon-name><tp:taxon-name-part taxon-name-part-type="genus" reg="Virectaria">Virectaria</tp:taxon-name-part><tp:taxon-name-part taxon-name-part-type="species" reg="angustifolia">angustifolia</tp:taxon-name-part></tp:taxon-name></italic> (Hiern) Bremek <bold>22</bold><italic><tp:taxon-name><tp:taxon-name-part taxon-name-part-type="genus" reg="Virectaria">Virectaria</tp:taxon-name-part><tp:taxon-name-part taxon-name-part-type="species" reg="salicoides">salicoides</tp:taxon-name-part></tp:taxon-name></italic> (C.H.Wright) Bremek <bold>23</bold><italic><tp:taxon-name><tp:taxon-name-part taxon-name-part-type="genus" reg="Deinbollia">Deinbollia</tp:taxon-name-part><tp:taxon-name-part taxon-name-part-type="species" reg="angustifolia">angustifolia</tp:taxon-name-part></tp:taxon-name></italic> D.W.Thomas <bold>24</bold><italic><tp:taxon-name><tp:taxon-name-part taxon-name-part-type="genus" reg="Deinbollia">Deinbollia</tp:taxon-name-part><tp:taxon-name-part taxon-name-part-type="species" reg="saligna">saligna</tp:taxon-name-part></tp:taxon-name></italic> Keay <bold>25</bold><italic><tp:taxon-name><tp:taxon-name-part taxon-name-part-type="genus" reg="Podostemaceae">Podostemaceae</tp:taxon-name-part></tp:taxon-name></italic> distribution.</p></caption><graphic xmlns:xlink="http://www.w3.org/1999/xlink" xlink:href="phytokeys-121-081-g004.jpg" position="float" orientation="portrait" xlink:type="simple" id="oo_300482.jpg"/></fig></tp:treatment-sec><ref-list><ref id="B23"><mixed-citation xmlns:xlink="http://www.w3.org/1999/xlink" xlink:type="simple"><person-group><name name-style="western"><surname>Diop</surname><given-names>FN</given-names></name></person-group> (<year>2010b</year>) <italic><tp:taxon-name><tp:taxon-name-part taxon-name-part-type="genus">Ledermanniella</tp:taxon-name-part><tp:taxon-name-part taxon-name-part-type="species">keayi</tp:taxon-name-part></tp:taxon-name></italic>. The IUCN Red List of Threatened Species 2010: e.T39741A10261684. <ext-link xlink:type="simple" ext-link-type="doi" xlink:href="10.2305/IUCN.UK.2010-3.RLTS.T39741A10261684.en">https://doi.org/10.2305/IUCN.UK.2010-3.RLTS.T39741A10261684.en</ext-link> [Downloaded on 14 August 2018]</mixed-citation></ref></ref-list></tp:taxon-treatment>
