# Supplementary material for: A checklist of rheophytes of Cameroon
Source: PhytoKeys. 2019 May 9;121:81–131. doi: 10.3897/phytokeys.121.29924 (PMC6522442; doi:10.3897/phytokeys.121.29924)
Supplement: XML Treatment for Ledermanniella onanae [file phytokeys.121.29924-treatment46.xml]

<!DOCTYPE tp:taxon-treatment
  PUBLIC "-//TaxonX//DTD Taxonomic Treatment Publishing DTD v0 20100105//EN" "tax-treatment-NSO.dtd">
<tp:taxon-treatment xmlns:tp="http://www.plazi.org/taxpub"><tp:treatment-meta><kwd-group><label>Taxon classification</label><kwd><named-content xmlns:xlink="http://www.w3.org/1999/xlink" content-type="kingdom">Plantae</named-content></kwd><kwd><named-content xmlns:xlink="http://www.w3.org/1999/xlink" content-type="order">Malpighiales</named-content></kwd><kwd><named-content xmlns:xlink="http://www.w3.org/1999/xlink" content-type="family">Podostemaceae</named-content></kwd></kwd-group><mixed-citation publication-type="journal"><person-group><name><surname>Kuetegue</surname><given-names>Felix</given-names></name><name><surname>Sonké</surname><given-names>Bonaventure</given-names></name><name><surname>Ameka</surname><given-names>Gabriel K.</given-names></name></person-group><article-title>A checklist of rheophytes of Cameroon</article-title><source>PhytoKeys</source><day>09</day><month>5</month><year>2019</year><volume>121</volume><fpage>81</fpage><lpage>131</lpage><pub-id pub-id-type="doi">10.3897/phytokeys.121.29924</pub-id></mixed-citation></tp:treatment-meta><tp:nomenclature><label>23.</label><tp:taxon-name>
                <tp:taxon-name-part taxon-name-part-type="genus" reg="Ledermanniella">Ledermanniella</tp:taxon-name-part>
                <tp:taxon-name-part taxon-name-part-type="species" reg="onanae">onanae</tp:taxon-name-part>
              </tp:taxon-name><tp:taxon-authority>Cheek, Kew Bull. 58: 733 (2003)</tp:taxon-authority></tp:nomenclature><tp:treatment-sec sec-type="material" id="SECID0EIZDI"><title>Type.</title><p>Cameroon, Bakossi Mts, northwest of Muambong, 04 Feb 1998, <italic>J.-M. Onana 558</italic> (K, YA).</p></tp:treatment-sec><tp:treatment-sec sec-type="material" id="SECID0EQZDI"><title>Specimens examined.</title><p>Cameroon: South West Province, Bakossi Mts., Chide River falls, northwest of Muambong, 04 Feb 1998, <italic>J.-M. Onana 558</italic> (YA, K); South West Province, Bakossi Mts., Ndip River rapids between Nzimbeng and Kodmin, alt. 1150 m. fl. &amp; fr., 14 Feb 1998, <italic>M. Cheek 9196</italic> (K, YA).</p></tp:treatment-sec><tp:treatment-sec sec-type="habitat" id="SECID0E1ZDI"><title>Habitat.</title><p>Perennial waterfalls and river rapids in submontane forest.</p></tp:treatment-sec><tp:treatment-sec sec-type="distribution" id="SECID0E6ZDI"><title>Distribution.</title><p>Cameroon (Fig. <xref ref-type="fig" rid="F4">25</xref>) and Gabon.</p></tp:treatment-sec><tp:treatment-sec sec-type="conservation status" id="SECID0EJ1DI"><title>Conservation status in Cameroon.</title><p><italic><tp:taxon-name><tp:taxon-name-part taxon-name-part-type="genus" reg="Ledermanniella">Ledermanniella</tp:taxon-name-part><tp:taxon-name-part taxon-name-part-type="species" reg="onanae">onanae</tp:taxon-name-part></tp:taxon-name></italic> is listed on <ext-link xmlns:xlink="http://www.w3.org/1999/xlink" xlink:type="simple" ext-link-type="uri" xlink:href="http://www.iucnredlist.org">http://www.iucnredlist.org</ext-link> as globally Endangered (<xref ref-type="bibr" rid="B35">Ghogue 2010g</xref>). <xref ref-type="bibr" rid="B66">Onana and Cheek (2011)</xref> maintained the Endangered status. The taxon is known from three localities, two of which are on the same river. The extent of occurrence of <italic><tp:taxon-name><tp:taxon-name-part taxon-name-part-type="genus" reg="Ledermanniella">L.</tp:taxon-name-part><tp:taxon-name-part taxon-name-part-type="species" reg="onanae">onanae</tp:taxon-name-part></tp:taxon-name></italic> is about 23,751 km<sup>2</sup> and the area of occupancy is about 12 km<sup>2</sup>. The main threats currently known from the localities are forest logging and agriculture. Based on these threats, and the continuous decline of vegetation cover in the area, extent and /or quality of habitat, <italic><tp:taxon-name><tp:taxon-name-part taxon-name-part-type="genus" reg="Ledermanniella">L.</tp:taxon-name-part><tp:taxon-name-part taxon-name-part-type="species" reg="onanae">onanae</tp:taxon-name-part></tp:taxon-name></italic> is currently reassessed and the Endangered status maintained. IUCN Red List Category: <bold>Endangered ENB2ab (iii).</bold></p></tp:treatment-sec><tp:treatment-sec><!--Section generated to contain objects referenced in tp:taxon-treatment.--><fig id="F4" position="float" orientation="portrait"><label>Figures 20–25.</label><caption><p><bold>20</bold><italic><tp:taxon-name><tp:taxon-name-part taxon-name-part-type="genus" reg="Ixora">Ixora</tp:taxon-name-part><tp:taxon-name-part taxon-name-part-type="species" reg="inundata">inundata</tp:taxon-name-part></tp:taxon-name></italic> Hiern <bold>21</bold><italic><tp:taxon-name><tp:taxon-name-part taxon-name-part-type="genus" reg="Virectaria">Virectaria</tp:taxon-name-part><tp:taxon-name-part taxon-name-part-type="species" reg="angustifolia">angustifolia</tp:taxon-name-part></tp:taxon-name></italic> (Hiern) Bremek <bold>22</bold><italic><tp:taxon-name><tp:taxon-name-part taxon-name-part-type="genus" reg="Virectaria">Virectaria</tp:taxon-name-part><tp:taxon-name-part taxon-name-part-type="species" reg="salicoides">salicoides</tp:taxon-name-part></tp:taxon-name></italic> (C.H.Wright) Bremek <bold>23</bold><italic><tp:taxon-name><tp:taxon-name-part taxon-name-part-type="genus" reg="Deinbollia">Deinbollia</tp:taxon-name-part><tp:taxon-name-part taxon-name-part-type="species" reg="angustifolia">angustifolia</tp:taxon-name-part></tp:taxon-name></italic> D.W.Thomas <bold>24</bold><italic><tp:taxon-name><tp:taxon-name-part taxon-name-part-type="genus" reg="Deinbollia">Deinbollia</tp:taxon-name-part><tp:taxon-name-part taxon-name-part-type="species" reg="saligna">saligna</tp:taxon-name-part></tp:taxon-name></italic> Keay <bold>25</bold><italic><tp:taxon-name><tp:taxon-name-part taxon-name-part-type="genus" reg="Podostemaceae">Podostemaceae</tp:taxon-name-part></tp:taxon-name></italic> distribution.</p></caption><graphic xmlns:xlink="http://www.w3.org/1999/xlink" xlink:href="phytokeys-121-081-g004.jpg" position="float" orientation="portrait" xlink:type="simple" id="oo_300482.jpg"/></fig></tp:treatment-sec><ref-list><ref id="B35"><mixed-citation xmlns:xlink="http://www.w3.org/1999/xlink" xlink:type="simple"><person-group><name name-style="western"><surname>Ghogue</surname><given-names>J-P</given-names></name></person-group> (<year>2010g</year>) <italic><tp:taxon-name><tp:taxon-name-part taxon-name-part-type="genus">Ledermanniella</tp:taxon-name-part><tp:taxon-name-part taxon-name-part-type="species">onanae</tp:taxon-name-part></tp:taxon-name></italic>. The IUCN Red List of Threatened Species 2010: e.T45902A11021276. [Downloaded on 20 August 2018]</mixed-citation></ref><ref id="B66"><mixed-citation xmlns:xlink="http://www.w3.org/1999/xlink" xlink:type="simple"><person-group><name name-style="western"><surname>Onana</surname><given-names>JM</given-names></name><name name-style="western"><surname>Cheek</surname><given-names>M</given-names></name></person-group> (<year>2011</year>) <source>Red data list of the flowering plants of Cameroon: IUCN Global Assessments.</source><publisher-name>Royal Botanic Gardens</publisher-name>, <publisher-loc>Kew</publisher-loc>, <size units="page">578 pp</size>.</mixed-citation></ref></ref-list></tp:taxon-treatment>
