# Supplementary material for: A checklist of rheophytes of Cameroon
Source: PhytoKeys. 2019 May 9;121:81–131. doi: 10.3897/phytokeys.121.29924 (PMC6522442; doi:10.3897/phytokeys.121.29924)
Supplement: XML Treatment for Ledermanniella schlechteri [file phytokeys.121.29924-treatment51.xml]

<!DOCTYPE tp:taxon-treatment
  PUBLIC "-//TaxonX//DTD Taxonomic Treatment Publishing DTD v0 20100105//EN" "tax-treatment-NSO.dtd">
<tp:taxon-treatment xmlns:tp="http://www.plazi.org/taxpub"><tp:treatment-meta><kwd-group><label>Taxon classification</label><kwd><named-content xmlns:xlink="http://www.w3.org/1999/xlink" content-type="kingdom">Plantae</named-content></kwd><kwd><named-content xmlns:xlink="http://www.w3.org/1999/xlink" content-type="order">Malpighiales</named-content></kwd><kwd><named-content xmlns:xlink="http://www.w3.org/1999/xlink" content-type="family">Podostemaceae</named-content></kwd></kwd-group><mixed-citation publication-type="journal"><person-group><name><surname>Kuetegue</surname><given-names>Felix</given-names></name><name><surname>Sonké</surname><given-names>Bonaventure</given-names></name><name><surname>Ameka</surname><given-names>Gabriel K.</given-names></name></person-group><article-title>A checklist of rheophytes of Cameroon</article-title><source>PhytoKeys</source><day>09</day><month>5</month><year>2019</year><volume>121</volume><fpage>81</fpage><lpage>131</lpage><pub-id pub-id-type="doi">10.3897/phytokeys.121.29924</pub-id></mixed-citation></tp:treatment-meta><tp:nomenclature><label>28.</label><tp:taxon-name>
                <tp:taxon-name-part taxon-name-part-type="genus" reg="Ledermanniella">Ledermanniella</tp:taxon-name-part>
                <tp:taxon-name-part taxon-name-part-type="species" reg="schlechteri">schlechteri</tp:taxon-name-part>
              </tp:taxon-name><tp:taxon-authority>(Engl.) C.Cusset, Adansonia sér., 2, 14(2): 275 (1974)</tp:taxon-authority><tp:nomenclature-citation-list><tp:nomenclature-citation><tp:taxon-name>
                    <tp:taxon-name-part taxon-name-part-type="genus" reg="Dicraeia">Dicraeia</tp:taxon-name-part>
                    <tp:taxon-name-part taxon-name-part-type="species" reg="schlechteri">schlechteri</tp:taxon-name-part>
                  </tp:taxon-name><comment>Engl., Bot. Jahrb. Syst. 43: 381 (1909)</comment></tp:nomenclature-citation><tp:nomenclature-citation><tp:taxon-name>
                    <tp:taxon-name-part taxon-name-part-type="genus" reg="Inversodicraeia">Inversodicraeia</tp:taxon-name-part>
                    <tp:taxon-name-part taxon-name-part-type="species" reg="tenuissima">tenuissima</tp:taxon-name-part>
                  </tp:taxon-name><comment>Hauman, Bull. Jard. Bot. État 17: 180 (1944)</comment></tp:nomenclature-citation></tp:nomenclature-citation-list></tp:nomenclature><tp:treatment-sec sec-type="material" id="SECID0EYLAK"><title>Type.</title><p>Congo Democratic Republic, 01 Jun 1899, <italic>R. Schlechter12574</italic> (K). Basionym: <italic><tp:taxon-name><tp:taxon-name-part taxon-name-part-type="genus" reg="Dicraeia">Dicraeia</tp:taxon-name-part><tp:taxon-name-part taxon-name-part-type="species" reg="schlechteri">schlechteri</tp:taxon-name-part></tp:taxon-name></italic> Engl., Bot. Jahrb. Syst. 43: 381 (1909).</p></tp:treatment-sec><tp:treatment-sec sec-type="material" id="SECID0ELMAK"><title>Specimens examined.</title><p>Dehane, between Edea and Kribi, Jun, <italic>Annet 459</italic> (P).</p></tp:treatment-sec><tp:treatment-sec sec-type="habitat" id="SECID0ETMAK"><title>Habitat.</title><p>River rapids and waterfalls.</p></tp:treatment-sec><tp:treatment-sec sec-type="distribution" id="SECID0EYMAK"><title>Distribution.</title><p>Cameroon (Fig. <xref ref-type="fig" rid="F4">25</xref>), Congo and Democratic Republic of Congo.</p></tp:treatment-sec><tp:treatment-sec sec-type="conservation status" id="SECID0ECNAK"><title>Conservation status in Cameroon.</title><p><italic><tp:taxon-name><tp:taxon-name-part taxon-name-part-type="genus" reg="Ledermanniella">Ledermanniella</tp:taxon-name-part><tp:taxon-name-part taxon-name-part-type="species" reg="schlechteri">schlechteri</tp:taxon-name-part></tp:taxon-name></italic> is listed on <ext-link xmlns:xlink="http://www.w3.org/1999/xlink" xlink:type="simple" ext-link-type="uri" xlink:href="http://www.iucnredlist.org">http://www.iucnredlist.org</ext-link> as Vulnerable, globally (<xref ref-type="bibr" rid="B38">Ghogue 2010j</xref>). The taxon is known from two localities. The extent of occurrence is less than 100 km<sup>2</sup>, and the area of occupancy is about 8 km<sup>2</sup>. The proposed dam at Edea waterfall will further deteriorate the quality of the habitat of the species at that locality. Base on this threat and the number of localities where the species is currently found, <italic><tp:taxon-name><tp:taxon-name-part taxon-name-part-type="genus" reg="Ledermanniella">L.</tp:taxon-name-part><tp:taxon-name-part taxon-name-part-type="species" reg="schlechteri">schlechteri</tp:taxon-name-part></tp:taxon-name></italic> is here reassessed as Endangered. IUCN Red List Category: <bold>Endangered ENB1+2ab (iii).</bold></p></tp:treatment-sec><tp:treatment-sec><!--Section generated to contain objects referenced in tp:taxon-treatment.--><fig id="F4" position="float" orientation="portrait"><label>Figures 20–25.</label><caption><p><bold>20</bold><italic><tp:taxon-name><tp:taxon-name-part taxon-name-part-type="genus" reg="Ixora">Ixora</tp:taxon-name-part><tp:taxon-name-part taxon-name-part-type="species" reg="inundata">inundata</tp:taxon-name-part></tp:taxon-name></italic> Hiern <bold>21</bold><italic><tp:taxon-name><tp:taxon-name-part taxon-name-part-type="genus" reg="Virectaria">Virectaria</tp:taxon-name-part><tp:taxon-name-part taxon-name-part-type="species" reg="angustifolia">angustifolia</tp:taxon-name-part></tp:taxon-name></italic> (Hiern) Bremek <bold>22</bold><italic><tp:taxon-name><tp:taxon-name-part taxon-name-part-type="genus" reg="Virectaria">Virectaria</tp:taxon-name-part><tp:taxon-name-part taxon-name-part-type="species" reg="salicoides">salicoides</tp:taxon-name-part></tp:taxon-name></italic> (C.H.Wright) Bremek <bold>23</bold><italic><tp:taxon-name><tp:taxon-name-part taxon-name-part-type="genus" reg="Deinbollia">Deinbollia</tp:taxon-name-part><tp:taxon-name-part taxon-name-part-type="species" reg="angustifolia">angustifolia</tp:taxon-name-part></tp:taxon-name></italic> D.W.Thomas <bold>24</bold><italic><tp:taxon-name><tp:taxon-name-part taxon-name-part-type="genus" reg="Deinbollia">Deinbollia</tp:taxon-name-part><tp:taxon-name-part taxon-name-part-type="species" reg="saligna">saligna</tp:taxon-name-part></tp:taxon-name></italic> Keay <bold>25</bold><italic><tp:taxon-name><tp:taxon-name-part taxon-name-part-type="genus" reg="Podostemaceae">Podostemaceae</tp:taxon-name-part></tp:taxon-name></italic> distribution.</p></caption><graphic xmlns:xlink="http://www.w3.org/1999/xlink" xlink:href="phytokeys-121-081-g004.jpg" position="float" orientation="portrait" xlink:type="simple" id="oo_300482.jpg"/></fig></tp:treatment-sec><ref-list><ref id="B38"><mixed-citation xmlns:xlink="http://www.w3.org/1999/xlink" xlink:type="simple"><person-group><name name-style="western"><surname>Ghogue</surname><given-names>J-P</given-names></name></person-group> (<year>2010j</year>) <italic><tp:taxon-name><tp:taxon-name-part taxon-name-part-type="genus">Ledermanniella</tp:taxon-name-part><tp:taxon-name-part taxon-name-part-type="species">schlechteri</tp:taxon-name-part></tp:taxon-name></italic>. The IUCN Red List of Threatened Species 2010: e.T185208A8366931. <ext-link xlink:type="simple" ext-link-type="doi" xlink:href="10.2305/iucn.uk.2010-3.rlts.t185208a8366931.en">https://doi.org/10.2305/iucn.uk.2010-3.rlts.t185208a8366931.en</ext-link> [Downloaded on 20 August 2018]</mixed-citation></ref></ref-list></tp:taxon-treatment>
