# Supplementary material for: A checklist of rheophytes of Cameroon
Source: PhytoKeys. 2019 May 9;121:81–131. doi: 10.3897/phytokeys.121.29924 (PMC6522442; doi:10.3897/phytokeys.121.29924)
Supplement: XML Treatment for Leiothylax quangensis [file phytokeys.121.29924-treatment55.xml]

<!DOCTYPE tp:taxon-treatment
  PUBLIC "-//TaxonX//DTD Taxonomic Treatment Publishing DTD v0 20100105//EN" "tax-treatment-NSO.dtd">
<tp:taxon-treatment xmlns:tp="http://www.plazi.org/taxpub"><tp:treatment-meta><kwd-group><label>Taxon classification</label><kwd><named-content xmlns:xlink="http://www.w3.org/1999/xlink" content-type="kingdom">Plantae</named-content></kwd><kwd><named-content xmlns:xlink="http://www.w3.org/1999/xlink" content-type="order">Malpighiales</named-content></kwd><kwd><named-content xmlns:xlink="http://www.w3.org/1999/xlink" content-type="family">Podostemaceae</named-content></kwd></kwd-group><mixed-citation publication-type="journal"><person-group><name><surname>Kuetegue</surname><given-names>Felix</given-names></name><name><surname>Sonké</surname><given-names>Bonaventure</given-names></name><name><surname>Ameka</surname><given-names>Gabriel K.</given-names></name></person-group><article-title>A checklist of rheophytes of Cameroon</article-title><source>PhytoKeys</source><day>09</day><month>5</month><year>2019</year><volume>121</volume><fpage>81</fpage><lpage>131</lpage><pub-id pub-id-type="doi">10.3897/phytokeys.121.29924</pub-id></mixed-citation></tp:treatment-meta><tp:nomenclature><label>32.</label><tp:taxon-name>
                <tp:taxon-name-part taxon-name-part-type="genus" reg="Leiothylax">Leiothylax</tp:taxon-name-part>
                <tp:taxon-name-part taxon-name-part-type="species" reg="quangensis">quangensis</tp:taxon-name-part>
              </tp:taxon-name><tp:taxon-authority>Warm., Danske Vid. Selsk. Skrift. Ser.. VI, 9: 147 (1899)</tp:taxon-authority><tp:nomenclature-citation-list><tp:nomenclature-citation><tp:taxon-name>
                    <tp:taxon-name-part taxon-name-part-type="genus" reg="Dicraeia">Dicraeia</tp:taxon-name-part>
                    <tp:taxon-name-part taxon-name-part-type="species" reg="quangensis">quangensis</tp:taxon-name-part>
                  </tp:taxon-name><comment>Engl., Bot. Jahrb. Syst. 20(1–2): 134 (1894)</comment></tp:nomenclature-citation><tp:nomenclature-citation><tp:taxon-name>
                    <tp:taxon-name-part taxon-name-part-type="genus" reg="Leiocarpodicraea">Leiocarpodicraea</tp:taxon-name-part>
                    <tp:taxon-name-part taxon-name-part-type="species" reg="buesgenii">buesgenii</tp:taxon-name-part>
                  </tp:taxon-name><comment>Engl., Engl. Bot. Jahrb. Syst. 60: 465 (1926)</comment></tp:nomenclature-citation><tp:nomenclature-citation><tp:taxon-name>
                    <tp:taxon-name-part taxon-name-part-type="genus" reg="Leiothylax">Leiothylax</tp:taxon-name-part>
                    <tp:taxon-name-part taxon-name-part-type="species" reg="buesgenii">buesgenii</tp:taxon-name-part>
                  </tp:taxon-name><comment>Warm. ex Engl., Nat. Pflanzenfam. 18 a ed. 2, 58 (1930)</comment></tp:nomenclature-citation><tp:nomenclature-citation><tp:taxon-name>
                    <tp:taxon-name-part taxon-name-part-type="genus" reg="Leiothylax">Leiothylax</tp:taxon-name-part>
                    <tp:taxon-name-part taxon-name-part-type="species" reg="edeensis">edeensis</tp:taxon-name-part>
                  </tp:taxon-name><comment>Engl. Nat. Pflanzenfam. 18 a ed. 2, 58 (1930)</comment></tp:nomenclature-citation></tp:nomenclature-citation-list></tp:nomenclature><tp:treatment-sec sec-type="material" id="SECID0EF3AK"><title>Type.</title><p>Democratic Republic of Congo, <italic>Teuscz in von Mechow’s Expedition 506</italic> (holotype: M; isotype: G).</p></tp:treatment-sec><tp:treatment-sec sec-type="material" id="SECID0EN3AK"><title>Specimens examined.</title><p>Edea, Sanaga waterfall, <italic>Buesgen 439</italic> (M); Sanaga waterfall, <italic>Buesgen s.n.</italic> (B, U).</p></tp:treatment-sec><tp:treatment-sec sec-type="habitat" id="SECID0EX3AK"><title>Habitat.</title><p>River rapids and waterfalls in tropical rain forests.</p></tp:treatment-sec><tp:treatment-sec sec-type="distribution" id="SECID0E33AK"><title>Distribution.</title><p>Angola, Cameroon (Fig. <xref ref-type="fig" rid="F4">25</xref>), Democratic Republic of Congo.</p></tp:treatment-sec><tp:treatment-sec sec-type="conservation status" id="SECID0EG4AK"><title>Conservation status in Cameroon.</title><p><italic><tp:taxon-name><tp:taxon-name-part taxon-name-part-type="genus" reg="Leiothylax">Leiothylax</tp:taxon-name-part><tp:taxon-name-part taxon-name-part-type="species" reg="quangensis">quangensis</tp:taxon-name-part></tp:taxon-name></italic> has been assessed for the IUCN Red List as Endangered (<xref ref-type="bibr" rid="B41">Ghogue 2010m</xref>). The taxon is known from one locality, Edea waterfalls. The area of occupancy and extent of occurrence are both estimated at 2 km<sup>2</sup> each. The hydropower dam at Edea will certainly impact the quality of the habitat of the species. <italic><tp:taxon-name><tp:taxon-name-part taxon-name-part-type="genus" reg="Leiothylax">L.</tp:taxon-name-part><tp:taxon-name-part taxon-name-part-type="species" reg="quangensis">quangensis</tp:taxon-name-part></tp:taxon-name></italic> is here reassessed as Critically Endangered. IUCN Red List Category: <bold>Critically Endangered CRB1+2ab (ii, iii).</bold></p></tp:treatment-sec><tp:treatment-sec><!--Section generated to contain objects referenced in tp:taxon-treatment.--><fig id="F4" position="float" orientation="portrait"><label>Figures 20–25.</label><caption><p><bold>20</bold><italic><tp:taxon-name><tp:taxon-name-part taxon-name-part-type="genus" reg="Ixora">Ixora</tp:taxon-name-part><tp:taxon-name-part taxon-name-part-type="species" reg="inundata">inundata</tp:taxon-name-part></tp:taxon-name></italic> Hiern <bold>21</bold><italic><tp:taxon-name><tp:taxon-name-part taxon-name-part-type="genus" reg="Virectaria">Virectaria</tp:taxon-name-part><tp:taxon-name-part taxon-name-part-type="species" reg="angustifolia">angustifolia</tp:taxon-name-part></tp:taxon-name></italic> (Hiern) Bremek <bold>22</bold><italic><tp:taxon-name><tp:taxon-name-part taxon-name-part-type="genus" reg="Virectaria">Virectaria</tp:taxon-name-part><tp:taxon-name-part taxon-name-part-type="species" reg="salicoides">salicoides</tp:taxon-name-part></tp:taxon-name></italic> (C.H.Wright) Bremek <bold>23</bold><italic><tp:taxon-name><tp:taxon-name-part taxon-name-part-type="genus" reg="Deinbollia">Deinbollia</tp:taxon-name-part><tp:taxon-name-part taxon-name-part-type="species" reg="angustifolia">angustifolia</tp:taxon-name-part></tp:taxon-name></italic> D.W.Thomas <bold>24</bold><italic><tp:taxon-name><tp:taxon-name-part taxon-name-part-type="genus" reg="Deinbollia">Deinbollia</tp:taxon-name-part><tp:taxon-name-part taxon-name-part-type="species" reg="saligna">saligna</tp:taxon-name-part></tp:taxon-name></italic> Keay <bold>25</bold><italic><tp:taxon-name><tp:taxon-name-part taxon-name-part-type="genus" reg="Podostemaceae">Podostemaceae</tp:taxon-name-part></tp:taxon-name></italic> distribution.</p></caption><graphic xmlns:xlink="http://www.w3.org/1999/xlink" xlink:href="phytokeys-121-081-g004.jpg" position="float" orientation="portrait" xlink:type="simple" id="oo_300482.jpg"/></fig></tp:treatment-sec><ref-list><ref id="B41"><mixed-citation xmlns:xlink="http://www.w3.org/1999/xlink" xlink:type="simple"><person-group><name name-style="western"><surname>Ghogue</surname><given-names>J-P</given-names></name></person-group> (<year>2010m</year>) <italic><tp:taxon-name><tp:taxon-name-part taxon-name-part-type="genus">Leiothylax</tp:taxon-name-part><tp:taxon-name-part taxon-name-part-type="species">quangensis</tp:taxon-name-part></tp:taxon-name></italic>. The IUCN Red List of Threatened Species 2010: e.T185346A8392899. [Downloaded on 20 August 2018]</mixed-citation></ref></ref-list></tp:taxon-treatment>
