# Supplementary material for: A checklist of rheophytes of Cameroon
Source: PhytoKeys. 2019 May 9;121:81–131. doi: 10.3897/phytokeys.121.29924 (PMC6522442; doi:10.3897/phytokeys.121.29924)
Supplement: XML Treatment for Letestuella tisserantii [file phytokeys.121.29924-treatment56.xml]

<!DOCTYPE tp:taxon-treatment
  PUBLIC "-//TaxonX//DTD Taxonomic Treatment Publishing DTD v0 20100105//EN" "tax-treatment-NSO.dtd">
<tp:taxon-treatment xmlns:tp="http://www.plazi.org/taxpub"><tp:treatment-meta><kwd-group><label>Taxon classification</label><kwd><named-content xmlns:xlink="http://www.w3.org/1999/xlink" content-type="kingdom">Plantae</named-content></kwd><kwd><named-content xmlns:xlink="http://www.w3.org/1999/xlink" content-type="order">Malpighiales</named-content></kwd><kwd><named-content xmlns:xlink="http://www.w3.org/1999/xlink" content-type="family">Podostemaceae</named-content></kwd></kwd-group><mixed-citation publication-type="journal"><person-group><name><surname>Kuetegue</surname><given-names>Felix</given-names></name><name><surname>Sonké</surname><given-names>Bonaventure</given-names></name><name><surname>Ameka</surname><given-names>Gabriel K.</given-names></name></person-group><article-title>A checklist of rheophytes of Cameroon</article-title><source>PhytoKeys</source><day>09</day><month>5</month><year>2019</year><volume>121</volume><fpage>81</fpage><lpage>131</lpage><pub-id pub-id-type="doi">10.3897/phytokeys.121.29924</pub-id></mixed-citation></tp:treatment-meta><tp:nomenclature><label>33.</label><tp:taxon-name>
                <tp:taxon-name-part taxon-name-part-type="genus" reg="Letestuella">Letestuella</tp:taxon-name-part>
                <tp:taxon-name-part taxon-name-part-type="species" reg="tisserantii">tisserantii</tp:taxon-name-part>
              </tp:taxon-name><tp:taxon-authority>G.Taylor, Bull. Brit. Mus. (Nat. Hist.) Bot. 1: 57 (1953)</tp:taxon-authority><tp:nomenclature-citation-list><tp:nomenclature-citation><tp:taxon-name>
                    <tp:taxon-name-part taxon-name-part-type="genus" reg="Letestuella">Letestuella</tp:taxon-name-part>
                    <tp:taxon-name-part taxon-name-part-type="species" reg="chevalieri">chevalieri</tp:taxon-name-part>
                  </tp:taxon-name><comment>G.Taylor, Bull. Brit. Mus. (Nat. Hist.), Bot. 1: 59 (1953)</comment></tp:nomenclature-citation><tp:nomenclature-citation><tp:taxon-name>
                    <tp:taxon-name-part taxon-name-part-type="genus" reg="Leiothylax">Leiothylax</tp:taxon-name-part>
                    <tp:taxon-name-part taxon-name-part-type="species" reg="warmingii">warmingii</tp:taxon-name-part>
                  </tp:taxon-name><comment>(Engl.) Warm., Danske Vid. Selsk. Skrift. Ser. VI. ix 150 (1899)</comment></tp:nomenclature-citation></tp:nomenclature-citation-list></tp:nomenclature><tp:treatment-sec sec-type="material" id="SECID0EGABK"><title>Type.</title><p>Central African Republic, <italic>Tisserant 1769</italic> (holotype: BM; isotype: P).</p></tp:treatment-sec><tp:treatment-sec sec-type="material" id="SECID0EOABK"><title>Specimens examined.</title><p>Near Goyoum in Sanaga River, 20 km west of Deng Deng, <italic>F.J. Breteler 981</italic> (WAG); Plateau de l’Adamaoua, Vina waterfall, 15 km from Ngaoundere, <italic>Zehnder 163</italic> (ZT).</p></tp:treatment-sec><tp:treatment-sec sec-type="habitat" id="SECID0EYABK"><title>Habitat.</title><p>River rapids and waterfalls in tropical rain forest.</p></tp:treatment-sec><tp:treatment-sec sec-type="distribution" id="SECID0E4ABK"><title>Distribution.</title><p>Benin, Cameroon (Fig. <xref ref-type="fig" rid="F4">25</xref>), Central African Republic, Mali, Namibia and Niger.</p></tp:treatment-sec><tp:treatment-sec sec-type="conservation status" id="SECID0EHBBK"><title>Conservation status in Cameroon.</title><p><italic><tp:taxon-name><tp:taxon-name-part taxon-name-part-type="genus" reg="Letestuella">Letestuella</tp:taxon-name-part><tp:taxon-name-part taxon-name-part-type="species" reg="tisserantii">tisserantii</tp:taxon-name-part></tp:taxon-name></italic> is listed on <ext-link xmlns:xlink="http://www.w3.org/1999/xlink" xlink:type="simple" ext-link-type="uri" xlink:href="http://www.iucnredlist.org">http://www.iucnredlist.org</ext-link> as Least Concern (<xref ref-type="bibr" rid="B25">Diop 2010d</xref>) since it occurs in many countries. The taxon is known from two localities in Cameroon. The extent of occurrence is less than 100 km<sup>2</sup>, and the area of occupancy is less than 10 km<sup>2</sup>. Dams on the Sanaga River and agricultural activities are the main threats to the species. Based on the threats and the number of localities where the species is found, <italic><tp:taxon-name><tp:taxon-name-part taxon-name-part-type="genus" reg="Letestuella">L.</tp:taxon-name-part><tp:taxon-name-part taxon-name-part-type="species" reg="tisserantii">tisserantii</tp:taxon-name-part></tp:taxon-name></italic> is here assessed as Endangered. IUNC Red List Category: <bold>Endangered ENB2ab (iii).</bold></p></tp:treatment-sec><tp:treatment-sec><!--Section generated to contain objects referenced in tp:taxon-treatment.--><fig id="F4" position="float" orientation="portrait"><label>Figures 20–25.</label><caption><p><bold>20</bold><italic><tp:taxon-name><tp:taxon-name-part taxon-name-part-type="genus" reg="Ixora">Ixora</tp:taxon-name-part><tp:taxon-name-part taxon-name-part-type="species" reg="inundata">inundata</tp:taxon-name-part></tp:taxon-name></italic> Hiern <bold>21</bold><italic><tp:taxon-name><tp:taxon-name-part taxon-name-part-type="genus" reg="Virectaria">Virectaria</tp:taxon-name-part><tp:taxon-name-part taxon-name-part-type="species" reg="angustifolia">angustifolia</tp:taxon-name-part></tp:taxon-name></italic> (Hiern) Bremek <bold>22</bold><italic><tp:taxon-name><tp:taxon-name-part taxon-name-part-type="genus" reg="Virectaria">Virectaria</tp:taxon-name-part><tp:taxon-name-part taxon-name-part-type="species" reg="salicoides">salicoides</tp:taxon-name-part></tp:taxon-name></italic> (C.H.Wright) Bremek <bold>23</bold><italic><tp:taxon-name><tp:taxon-name-part taxon-name-part-type="genus" reg="Deinbollia">Deinbollia</tp:taxon-name-part><tp:taxon-name-part taxon-name-part-type="species" reg="angustifolia">angustifolia</tp:taxon-name-part></tp:taxon-name></italic> D.W.Thomas <bold>24</bold><italic><tp:taxon-name><tp:taxon-name-part taxon-name-part-type="genus" reg="Deinbollia">Deinbollia</tp:taxon-name-part><tp:taxon-name-part taxon-name-part-type="species" reg="saligna">saligna</tp:taxon-name-part></tp:taxon-name></italic> Keay <bold>25</bold><italic><tp:taxon-name><tp:taxon-name-part taxon-name-part-type="genus" reg="Podostemaceae">Podostemaceae</tp:taxon-name-part></tp:taxon-name></italic> distribution.</p></caption><graphic xmlns:xlink="http://www.w3.org/1999/xlink" xlink:href="phytokeys-121-081-g004.jpg" position="float" orientation="portrait" xlink:type="simple" id="oo_300482.jpg"/></fig></tp:treatment-sec><ref-list><ref id="B25"><mixed-citation xmlns:xlink="http://www.w3.org/1999/xlink" xlink:type="simple"><person-group><name name-style="western"><surname>Diop</surname><given-names>FN</given-names></name></person-group> (<year>2010d</year>) <italic><tp:taxon-name><tp:taxon-name-part taxon-name-part-type="genus">Letestuella</tp:taxon-name-part><tp:taxon-name-part taxon-name-part-type="species">tisserantii</tp:taxon-name-part></tp:taxon-name></italic>. The IUCN Red List of Threatened Species 2010: e.T185497A8422867. [Downloaded on 20 August 2018]</mixed-citation></ref></ref-list></tp:taxon-treatment>
