# Supplementary material for: A checklist of rheophytes of Cameroon
Source: PhytoKeys. 2019 May 9;121:81–131. doi: 10.3897/phytokeys.121.29924 (PMC6522442; doi:10.3897/phytokeys.121.29924)
Supplement: XML Treatment for Macropodiella heteromorpha [file phytokeys.121.29924-treatment57.xml]

<!DOCTYPE tp:taxon-treatment
  PUBLIC "-//TaxonX//DTD Taxonomic Treatment Publishing DTD v0 20100105//EN" "tax-treatment-NSO.dtd">
<tp:taxon-treatment xmlns:tp="http://www.plazi.org/taxpub"><tp:treatment-meta><kwd-group><label>Taxon classification</label><kwd><named-content xmlns:xlink="http://www.w3.org/1999/xlink" content-type="kingdom">Plantae</named-content></kwd><kwd><named-content xmlns:xlink="http://www.w3.org/1999/xlink" content-type="order">Malpighiales</named-content></kwd><kwd><named-content xmlns:xlink="http://www.w3.org/1999/xlink" content-type="family">Podostemaceae</named-content></kwd></kwd-group><mixed-citation publication-type="journal"><person-group><name><surname>Kuetegue</surname><given-names>Felix</given-names></name><name><surname>Sonké</surname><given-names>Bonaventure</given-names></name><name><surname>Ameka</surname><given-names>Gabriel K.</given-names></name></person-group><article-title>A checklist of rheophytes of Cameroon</article-title><source>PhytoKeys</source><day>09</day><month>5</month><year>2019</year><volume>121</volume><fpage>81</fpage><lpage>131</lpage><pub-id pub-id-type="doi">10.3897/phytokeys.121.29924</pub-id></mixed-citation></tp:treatment-meta><tp:nomenclature><label>34.</label><tp:taxon-name>
                <tp:taxon-name-part taxon-name-part-type="genus" reg="Macropodiella">Macropodiella</tp:taxon-name-part>
                <tp:taxon-name-part taxon-name-part-type="species" reg="heteromorpha">heteromorpha</tp:taxon-name-part>
              </tp:taxon-name><tp:taxon-authority>(Baill.) C.Cusset, Adansonia, sér. 2, 17(3): 298 (1978)</tp:taxon-authority><tp:nomenclature-citation-list><tp:nomenclature-citation><tp:taxon-name>
                    <tp:taxon-name-part taxon-name-part-type="genus" reg="Sphaerothylax">Sphaerothylax</tp:taxon-name-part>
                    <tp:taxon-name-part taxon-name-part-type="species" reg="heteromorpha">heteromorpha</tp:taxon-name-part>
                  </tp:taxon-name><comment>Baill., Bull. Mens. Soc. Linn. Paris ii 876 (1890)</comment></tp:nomenclature-citation><tp:nomenclature-citation><tp:taxon-name>
                    <tp:taxon-name-part taxon-name-part-type="genus" reg="Macropodiella">Macropodiella</tp:taxon-name-part>
                    <tp:taxon-name-part taxon-name-part-type="species" reg="mildbraedii">mildbraedii</tp:taxon-name-part>
                  </tp:taxon-name><comment>Engl., Bot. Jahrb. Syst. 60(5): 466 (1926)</comment></tp:nomenclature-citation></tp:nomenclature-citation-list></tp:nomenclature><tp:treatment-sec sec-type="material" id="SECID0EOEBK"><title>Type.</title><p>Gabon, <italic>Thollon 729</italic> (holotype: P). Basionym: <italic><tp:taxon-name><tp:taxon-name-part taxon-name-part-type="genus" reg="Sphaerothylax">Sphaerothylax</tp:taxon-name-part><tp:taxon-name-part taxon-name-part-type="species" reg="heteromorpha">heteromorpha</tp:taxon-name-part></tp:taxon-name></italic> Baill., Bull. Mens. Soc. Linn. Paris ii 876 (1890).</p></tp:treatment-sec><tp:treatment-sec sec-type="material" id="SECID0EBFBK"><title>Specimens examined.</title><p>Makak Forest Reserve, <italic>P. Bamps 1453</italic> (YA); Nyong River, near Mbalmayo, <italic>Mildbraed 7749, 7750</italic> (B, U).</p></tp:treatment-sec><tp:treatment-sec sec-type="habitat" id="SECID0ELFBK"><title>Habitat.</title><p>River rapids and waterfalls in tropical rainforests.</p></tp:treatment-sec><tp:treatment-sec sec-type="distribution" id="SECID0EQFBK"><title>Distribution.</title><p>Cameroon (Fig. <xref ref-type="fig" rid="F4">25</xref>), Côte d’Ivoire and Gabon.</p></tp:treatment-sec><tp:treatment-sec sec-type="conservation status" id="SECID0E1FBK"><title>Conservation status in Cameroon.</title><p><italic><tp:taxon-name><tp:taxon-name-part taxon-name-part-type="genus" reg="Macropodiella">Macropodiella</tp:taxon-name-part><tp:taxon-name-part taxon-name-part-type="species" reg="heteromorpha">heteromorpha</tp:taxon-name-part></tp:taxon-name></italic> is listed on <ext-link xmlns:xlink="http://www.w3.org/1999/xlink" xlink:type="simple" ext-link-type="uri" xlink:href="http://www.iucnredlist.org">http://www.iucnredlist.org</ext-link> as Vulnerable (<xref ref-type="bibr" rid="B42">Ghogue 2010n</xref>). The taxon is known from four localities, and the area of occupancy is less than 500 km<sup>2</sup> and the extent of occurrence estimated at 75 km<sup>2</sup>. At one of the localities (Meve’ele waterfalls) it is proposed to build a hydropower dam. The species is threatened by habitat decline due to future dam construction. According to <xref ref-type="bibr" rid="B42">Ghogue (2010n)</xref> two other localities, Nyong River near Mbalmayo and the Mpoume waterfalls on the Nyong River near Makak, have been listed by <xref ref-type="bibr" rid="B20">Cusset (1987)</xref> for this species. These two sites have been surveyed by Ghogue but the species has not been seen or collected. <italic><tp:taxon-name><tp:taxon-name-part taxon-name-part-type="genus" reg="Macropodiella">M.</tp:taxon-name-part><tp:taxon-name-part taxon-name-part-type="species" reg="heteromorpha">heteromorpha</tp:taxon-name-part></tp:taxon-name></italic> is, therefore, here reassessed as Critically Endangered. IUCN Red List Category: <bold>Critically Endangered CRB2ab (ii, iii).</bold></p></tp:treatment-sec><tp:treatment-sec><!--Section generated to contain objects referenced in tp:taxon-treatment.--><fig id="F4" position="float" orientation="portrait"><label>Figures 20–25.</label><caption><p><bold>20</bold><italic><tp:taxon-name><tp:taxon-name-part taxon-name-part-type="genus" reg="Ixora">Ixora</tp:taxon-name-part><tp:taxon-name-part taxon-name-part-type="species" reg="inundata">inundata</tp:taxon-name-part></tp:taxon-name></italic> Hiern <bold>21</bold><italic><tp:taxon-name><tp:taxon-name-part taxon-name-part-type="genus" reg="Virectaria">Virectaria</tp:taxon-name-part><tp:taxon-name-part taxon-name-part-type="species" reg="angustifolia">angustifolia</tp:taxon-name-part></tp:taxon-name></italic> (Hiern) Bremek <bold>22</bold><italic><tp:taxon-name><tp:taxon-name-part taxon-name-part-type="genus" reg="Virectaria">Virectaria</tp:taxon-name-part><tp:taxon-name-part taxon-name-part-type="species" reg="salicoides">salicoides</tp:taxon-name-part></tp:taxon-name></italic> (C.H.Wright) Bremek <bold>23</bold><italic><tp:taxon-name><tp:taxon-name-part taxon-name-part-type="genus" reg="Deinbollia">Deinbollia</tp:taxon-name-part><tp:taxon-name-part taxon-name-part-type="species" reg="angustifolia">angustifolia</tp:taxon-name-part></tp:taxon-name></italic> D.W.Thomas <bold>24</bold><italic><tp:taxon-name><tp:taxon-name-part taxon-name-part-type="genus" reg="Deinbollia">Deinbollia</tp:taxon-name-part><tp:taxon-name-part taxon-name-part-type="species" reg="saligna">saligna</tp:taxon-name-part></tp:taxon-name></italic> Keay <bold>25</bold><italic><tp:taxon-name><tp:taxon-name-part taxon-name-part-type="genus" reg="Podostemaceae">Podostemaceae</tp:taxon-name-part></tp:taxon-name></italic> distribution.</p></caption><graphic xmlns:xlink="http://www.w3.org/1999/xlink" xlink:href="phytokeys-121-081-g004.jpg" position="float" orientation="portrait" xlink:type="simple" id="oo_300482.jpg"/></fig></tp:treatment-sec><ref-list><ref id="B42"><mixed-citation xmlns:xlink="http://www.w3.org/1999/xlink" xlink:type="simple"><person-group><name name-style="western"><surname>Ghogue</surname><given-names>J-P</given-names></name></person-group> (<year>2010n</year>) <italic><tp:taxon-name><tp:taxon-name-part taxon-name-part-type="genus">Macropodiella</tp:taxon-name-part><tp:taxon-name-part taxon-name-part-type="species">heteromorpha</tp:taxon-name-part></tp:taxon-name></italic>. The IUCN Red List of Threatened Species 2010: e.T185399A8403508. [Downloaded on 20 August 2018]</mixed-citation></ref><ref id="B20"><mixed-citation xmlns:xlink="http://www.w3.org/1999/xlink" xlink:type="simple"><person-group><name name-style="western"><surname>Cusset</surname><given-names>C</given-names></name></person-group> (<year>1987</year>) <article-title>Podostemaeae –<tp:taxon-name><tp:taxon-name-part taxon-name-part-type="family">Tristichaceae</tp:taxon-name-part></tp:taxon-name>. In: MESRES (Ed.</article-title><source>) Flore du Cameroun</source><volume>30</volume>: <fpage>51</fpage>–<lpage>99</lpage>.</mixed-citation></ref></ref-list></tp:taxon-treatment>
