# Supplementary material for: A checklist of rheophytes of Cameroon
Source: PhytoKeys. 2019 May 9;121:81–131. doi: 10.3897/phytokeys.121.29924 (PMC6522442; doi:10.3897/phytokeys.121.29924)
Supplement: XML Treatment for Saxicolella marginalis [file phytokeys.121.29924-treatment61.xml]

<!DOCTYPE tp:taxon-treatment
  PUBLIC "-//TaxonX//DTD Taxonomic Treatment Publishing DTD v0 20100105//EN" "tax-treatment-NSO.dtd">
<tp:taxon-treatment xmlns:tp="http://www.plazi.org/taxpub"><tp:treatment-meta><kwd-group><label>Taxon classification</label><kwd><named-content xmlns:xlink="http://www.w3.org/1999/xlink" content-type="kingdom">Plantae</named-content></kwd><kwd><named-content xmlns:xlink="http://www.w3.org/1999/xlink" content-type="order">Malpighiales</named-content></kwd><kwd><named-content xmlns:xlink="http://www.w3.org/1999/xlink" content-type="family">Podostemaceae</named-content></kwd></kwd-group><mixed-citation publication-type="journal"><person-group><name><surname>Kuetegue</surname><given-names>Felix</given-names></name><name><surname>Sonké</surname><given-names>Bonaventure</given-names></name><name><surname>Ameka</surname><given-names>Gabriel K.</given-names></name></person-group><article-title>A checklist of rheophytes of Cameroon</article-title><source>PhytoKeys</source><day>09</day><month>5</month><year>2019</year><volume>121</volume><fpage>81</fpage><lpage>131</lpage><pub-id pub-id-type="doi">10.3897/phytokeys.121.29924</pub-id></mixed-citation></tp:treatment-meta><tp:nomenclature><label>38.</label><tp:taxon-name>
                <tp:taxon-name-part taxon-name-part-type="genus" reg="Saxicolella">Saxicolella</tp:taxon-name-part>
                <tp:taxon-name-part taxon-name-part-type="species" reg="marginalis">marginalis</tp:taxon-name-part>
              </tp:taxon-name><tp:taxon-authority>(G.Taylor) C.Cusset ex Cheek, Pl Mount Oku &amp; Ijim Ridge, Cameroon, Conserv. Checklist 153 (2000)</tp:taxon-authority><tp:nomenclature-citation-list><tp:nomenclature-citation><tp:taxon-name>
                    <tp:taxon-name-part taxon-name-part-type="genus" reg="Butumia">Butumia</tp:taxon-name-part>
                    <tp:taxon-name-part taxon-name-part-type="species" reg="marginalis">marginalis</tp:taxon-name-part>
                  </tp:taxon-name><comment>G.Taylor, Bull. Brit. Mus. (Nat. Hist.) Bot. 1: 55 (1953).</comment></tp:nomenclature-citation></tp:nomenclature-citation-list></tp:nomenclature><tp:treatment-sec sec-type="material" id="SECID0EAVBK"><title>Type.</title><p>Nigeria, 25 Dec 1948, <italic>Keay, Savory &amp; Russell, #25152</italic> (BM). Basionym: <italic><tp:taxon-name><tp:taxon-name-part taxon-name-part-type="genus" reg="Butumia">Butumia</tp:taxon-name-part><tp:taxon-name-part taxon-name-part-type="species" reg="marginalis">marginalis</tp:taxon-name-part></tp:taxon-name></italic> G.Taylor, Bull. Brit. Mus. (Nat. Hist.) Bot. 1: 55 (1953).</p></tp:treatment-sec><tp:treatment-sec sec-type="material" id="SECID0ETVBK"><title>Specimens examined.</title><p>Nigeria: Butum River, Utanga, 2 miles north of Bagga, Obudu, 25 Dec 1948, <italic>Keay, Savory &amp; Russell FHI 25152</italic> (YA); Cameroon: Fundong, 22 Nov 1996, <italic>M. Cheek 8740</italic> (YA).</p></tp:treatment-sec><tp:treatment-sec sec-type="habitat" id="SECID0E4VBK"><title>Habitat.</title><p>On smooth granite rocks in swift-flowing stream or river.</p></tp:treatment-sec><tp:treatment-sec sec-type="distribution" id="SECID0ECWBK"><title>Distribution.</title><p>Cameroon (Fig. <xref ref-type="fig" rid="F4">25</xref>) and Nigeria.</p></tp:treatment-sec><tp:treatment-sec sec-type="conservation status" id="SECID0EMWBK"><title>Conservation status in Cameroon.</title><p><italic><tp:taxon-name><tp:taxon-name-part taxon-name-part-type="genus" reg="Saxicolella">Saxicolella</tp:taxon-name-part><tp:taxon-name-part taxon-name-part-type="species" reg="marginalis">marginalis</tp:taxon-name-part></tp:taxon-name></italic> is listed on <ext-link xmlns:xlink="http://www.w3.org/1999/xlink" xlink:type="simple" ext-link-type="uri" xlink:href="http://www.iucnredlist.org">http://www.iucnredlist.org</ext-link>. The taxon has been assessed globally as Critically Endangered (<xref ref-type="bibr" rid="B68">Ouedraogo 2010b</xref>). There is only one known collecting locality in the country. According to <xref ref-type="bibr" rid="B68">Ouedraogo (2010b)</xref> there is decline in the quality of the habitat due to pollution from laundry operations in the town of Fundong upstream of the site of this species. Based on this threat the assessment of Critically Endangered is maintained. IUCN Red List Category: <bold>Critically Endangered B1ab (iii) +2ab (iii)</bold>.</p></tp:treatment-sec><tp:treatment-sec><!--Section generated to contain objects referenced in tp:taxon-treatment.--><fig id="F4" position="float" orientation="portrait"><label>Figures 20–25.</label><caption><p><bold>20</bold><italic><tp:taxon-name><tp:taxon-name-part taxon-name-part-type="genus" reg="Ixora">Ixora</tp:taxon-name-part><tp:taxon-name-part taxon-name-part-type="species" reg="inundata">inundata</tp:taxon-name-part></tp:taxon-name></italic> Hiern <bold>21</bold><italic><tp:taxon-name><tp:taxon-name-part taxon-name-part-type="genus" reg="Virectaria">Virectaria</tp:taxon-name-part><tp:taxon-name-part taxon-name-part-type="species" reg="angustifolia">angustifolia</tp:taxon-name-part></tp:taxon-name></italic> (Hiern) Bremek <bold>22</bold><italic><tp:taxon-name><tp:taxon-name-part taxon-name-part-type="genus" reg="Virectaria">Virectaria</tp:taxon-name-part><tp:taxon-name-part taxon-name-part-type="species" reg="salicoides">salicoides</tp:taxon-name-part></tp:taxon-name></italic> (C.H.Wright) Bremek <bold>23</bold><italic><tp:taxon-name><tp:taxon-name-part taxon-name-part-type="genus" reg="Deinbollia">Deinbollia</tp:taxon-name-part><tp:taxon-name-part taxon-name-part-type="species" reg="angustifolia">angustifolia</tp:taxon-name-part></tp:taxon-name></italic> D.W.Thomas <bold>24</bold><italic><tp:taxon-name><tp:taxon-name-part taxon-name-part-type="genus" reg="Deinbollia">Deinbollia</tp:taxon-name-part><tp:taxon-name-part taxon-name-part-type="species" reg="saligna">saligna</tp:taxon-name-part></tp:taxon-name></italic> Keay <bold>25</bold><italic><tp:taxon-name><tp:taxon-name-part taxon-name-part-type="genus" reg="Podostemaceae">Podostemaceae</tp:taxon-name-part></tp:taxon-name></italic> distribution.</p></caption><graphic xmlns:xlink="http://www.w3.org/1999/xlink" xlink:href="phytokeys-121-081-g004.jpg" position="float" orientation="portrait" xlink:type="simple" id="oo_300482.jpg"/></fig></tp:treatment-sec><ref-list><ref id="B68"><mixed-citation xmlns:xlink="http://www.w3.org/1999/xlink" xlink:type="simple"><person-group><name name-style="western"><surname>Ouedraogo</surname><given-names>L</given-names></name></person-group> (<year>2010b</year>) <italic><tp:taxon-name><tp:taxon-name-part taxon-name-part-type="genus">Saxicolella</tp:taxon-name-part><tp:taxon-name-part taxon-name-part-type="species">marginalis</tp:taxon-name-part></tp:taxon-name></italic>. The IUCN Red List of Threatened Species 2010: e.T39742A10261941. [Downloaded on 20 August 2018]</mixed-citation></ref></ref-list></tp:taxon-treatment>
