# Supplementary material for: A checklist of rheophytes of Cameroon
Source: PhytoKeys. 2019 May 9;121:81–131. doi: 10.3897/phytokeys.121.29924 (PMC6522442; doi:10.3897/phytokeys.121.29924)
Supplement: XML Treatment for Stonesia ghoguei [file phytokeys.121.29924-treatment63.xml]

<!DOCTYPE tp:taxon-treatment
  PUBLIC "-//TaxonX//DTD Taxonomic Treatment Publishing DTD v0 20100105//EN" "tax-treatment-NSO.dtd">
<tp:taxon-treatment xmlns:tp="http://www.plazi.org/taxpub"><tp:treatment-meta><kwd-group><label>Taxon classification</label><kwd><named-content xmlns:xlink="http://www.w3.org/1999/xlink" content-type="kingdom">Plantae</named-content></kwd><kwd><named-content xmlns:xlink="http://www.w3.org/1999/xlink" content-type="order">Malpighiales</named-content></kwd><kwd><named-content xmlns:xlink="http://www.w3.org/1999/xlink" content-type="family">Podostemaceae</named-content></kwd></kwd-group><mixed-citation publication-type="journal"><person-group><name><surname>Kuetegue</surname><given-names>Felix</given-names></name><name><surname>Sonké</surname><given-names>Bonaventure</given-names></name><name><surname>Ameka</surname><given-names>Gabriel K.</given-names></name></person-group><article-title>A checklist of rheophytes of Cameroon</article-title><source>PhytoKeys</source><day>09</day><month>5</month><year>2019</year><volume>121</volume><fpage>81</fpage><lpage>131</lpage><pub-id pub-id-type="doi">10.3897/phytokeys.121.29924</pub-id></mixed-citation></tp:treatment-meta><tp:nomenclature><label>40.</label><tp:taxon-name>
                <tp:taxon-name-part taxon-name-part-type="genus" reg="Stonesia">Stonesia</tp:taxon-name-part>
                <tp:taxon-name-part taxon-name-part-type="species" reg="ghoguei">ghoguei</tp:taxon-name-part>
              </tp:taxon-name><tp:taxon-authority>E.Pfeiter &amp; Rutish., Novon 19(1): 103 (2009)</tp:taxon-authority></tp:nomenclature><tp:treatment-sec sec-type="material" id="SECID0EY2BK"><title>Type.</title><p>Cameroon, Adamawa, Ngaoundere, 16 Feb 2005, <italic>J. P. Ghogue 1665</italic> (YA, K, Z).</p></tp:treatment-sec><tp:treatment-sec sec-type="material" id="SECID0EA3BK"><title>Specimens examined.</title><p>Adamawa, Ngaoumdere, Tello Waterfalls, 16 Feb 2005, <italic>J. P. Ghogue 1665</italic> (YA, K, Z).</p></tp:treatment-sec><tp:treatment-sec sec-type="habitat" id="SECID0EI3BK"><title>Habitat.</title><p>Growing in waterfalls, Tello Waterfalls, Ngaoundéré, Adamawa (Cameroon).</p></tp:treatment-sec><tp:treatment-sec sec-type="distribution" id="SECID0EN3BK"><title>Distribution.</title><p>Cameroon (Fig. <xref ref-type="fig" rid="F4">25</xref>).</p></tp:treatment-sec><tp:treatment-sec sec-type="conservation status" id="SECID0EX3BK"><title>Conservation status in Cameroon.</title><p><italic><tp:taxon-name><tp:taxon-name-part taxon-name-part-type="genus" reg="Stonesia">Stonesia</tp:taxon-name-part><tp:taxon-name-part taxon-name-part-type="species" reg="ghoguei">ghoguei</tp:taxon-name-part></tp:taxon-name></italic> is listed on <ext-link xmlns:xlink="http://www.w3.org/1999/xlink" xlink:type="simple" ext-link-type="uri" xlink:href="http://www.iucnredlist.org">http://www.iucnredlist.org</ext-link> as Vulnerable (<xref ref-type="bibr" rid="B15">Cheek 2018</xref>). <xref ref-type="bibr" rid="B69">Pfeifer et al. (2009)</xref> assessed <italic><tp:taxon-name><tp:taxon-name-part taxon-name-part-type="genus" reg="Stonesia">S.</tp:taxon-name-part><tp:taxon-name-part taxon-name-part-type="species" reg="ghoguei">ghoguei</tp:taxon-name-part></tp:taxon-name></italic> as Vulnerable. The taxon is endemic to Cameroon and known from only one collecting locality, Tello Waterfalls. The extent of occurrence and area of occupancy are estimated at 4 km<sup>2</sup> each. Their assessment is retained for now. IUCN List Category: <bold>Vulnerable <abbrev xmlns:xlink="http://www.w3.org/1999/xlink" xlink:title="Vulnerable" id="ABBRID0EE5BK" xlink:type="simple">VU</abbrev> D1 + 2</bold>.</p></tp:treatment-sec><tp:treatment-sec><!--Section generated to contain objects referenced in tp:taxon-treatment.--><fig id="F4" position="float" orientation="portrait"><label>Figures 20–25.</label><caption><p><bold>20</bold><italic><tp:taxon-name><tp:taxon-name-part taxon-name-part-type="genus" reg="Ixora">Ixora</tp:taxon-name-part><tp:taxon-name-part taxon-name-part-type="species" reg="inundata">inundata</tp:taxon-name-part></tp:taxon-name></italic> Hiern <bold>21</bold><italic><tp:taxon-name><tp:taxon-name-part taxon-name-part-type="genus" reg="Virectaria">Virectaria</tp:taxon-name-part><tp:taxon-name-part taxon-name-part-type="species" reg="angustifolia">angustifolia</tp:taxon-name-part></tp:taxon-name></italic> (Hiern) Bremek <bold>22</bold><italic><tp:taxon-name><tp:taxon-name-part taxon-name-part-type="genus" reg="Virectaria">Virectaria</tp:taxon-name-part><tp:taxon-name-part taxon-name-part-type="species" reg="salicoides">salicoides</tp:taxon-name-part></tp:taxon-name></italic> (C.H.Wright) Bremek <bold>23</bold><italic><tp:taxon-name><tp:taxon-name-part taxon-name-part-type="genus" reg="Deinbollia">Deinbollia</tp:taxon-name-part><tp:taxon-name-part taxon-name-part-type="species" reg="angustifolia">angustifolia</tp:taxon-name-part></tp:taxon-name></italic> D.W.Thomas <bold>24</bold><italic><tp:taxon-name><tp:taxon-name-part taxon-name-part-type="genus" reg="Deinbollia">Deinbollia</tp:taxon-name-part><tp:taxon-name-part taxon-name-part-type="species" reg="saligna">saligna</tp:taxon-name-part></tp:taxon-name></italic> Keay <bold>25</bold><italic><tp:taxon-name><tp:taxon-name-part taxon-name-part-type="genus" reg="Podostemaceae">Podostemaceae</tp:taxon-name-part></tp:taxon-name></italic> distribution.</p></caption><graphic xmlns:xlink="http://www.w3.org/1999/xlink" xlink:href="phytokeys-121-081-g004.jpg" position="float" orientation="portrait" xlink:type="simple" id="oo_300482.jpg"/></fig></tp:treatment-sec><ref-list><ref id="B15"><mixed-citation xmlns:xlink="http://www.w3.org/1999/xlink" xlink:type="simple"><person-group><name name-style="western"><surname>Cheek</surname><given-names>M</given-names></name></person-group> (<year>2018</year>) <italic><tp:taxon-name><tp:taxon-name-part taxon-name-part-type="genus">Stonesia</tp:taxon-name-part><tp:taxon-name-part taxon-name-part-type="species">ghoguei</tp:taxon-name-part></tp:taxon-name></italic>. The IUCN Red List of Threatened Species 2018: e.T110074293A110074296. [Downloaded on 16 January 2019]</mixed-citation></ref><ref id="B69"><mixed-citation xmlns:xlink="http://www.w3.org/1999/xlink" xlink:type="simple"><person-group><name name-style="western"><surname>Pfeifer</surname><given-names>E</given-names></name><name name-style="western"><surname>Grob</surname><given-names>V</given-names></name><name name-style="western"><surname>Thiv</surname><given-names>M</given-names></name><name name-style="western"><surname>Rutishauser</surname><given-names>R</given-names></name></person-group> (<year>2009</year>) <article-title><italic><tp:taxon-name><tp:taxon-name-part taxon-name-part-type="genus">Stonesia</tp:taxon-name-part><tp:taxon-name-part taxon-name-part-type="species">ghoguei</tp:taxon-name-part></tp:taxon-name></italic>, peculiar morphology of a new Cameroonian species (<tp:taxon-name><tp:taxon-name-part taxon-name-part-type="genus">Podostemaceae</tp:taxon-name-part></tp:taxon-name>, <tp:taxon-name><tp:taxon-name-part taxon-name-part-type="subfamily">Podostemoideae</tp:taxon-name-part></tp:taxon-name>).</article-title><source>Novon</source><volume>19</volume>(<issue>1</issue>): <fpage>102</fpage>–<lpage>116</lpage>. <ext-link xlink:type="simple" ext-link-type="doi" xlink:href="10.3417/2007080">https://doi.org/10.3417/2007080</ext-link></mixed-citation></ref></ref-list></tp:taxon-treatment>
