# Supplementary material for: A checklist of rheophytes of Cameroon
Source: PhytoKeys. 2019 May 9;121:81–131. doi: 10.3897/phytokeys.121.29924 (PMC6522442; doi:10.3897/phytokeys.121.29924)
Supplement: XML Treatment for Tristicha trifaria [file phytokeys.121.29924-treatment64.xml]

<!DOCTYPE tp:taxon-treatment
  PUBLIC "-//TaxonX//DTD Taxonomic Treatment Publishing DTD v0 20100105//EN" "tax-treatment-NSO.dtd">
<tp:taxon-treatment xmlns:tp="http://www.plazi.org/taxpub"><tp:treatment-meta><kwd-group><label>Taxon classification</label><kwd><named-content xmlns:xlink="http://www.w3.org/1999/xlink" content-type="kingdom">Plantae</named-content></kwd><kwd><named-content xmlns:xlink="http://www.w3.org/1999/xlink" content-type="order">Malpighiales</named-content></kwd><kwd><named-content xmlns:xlink="http://www.w3.org/1999/xlink" content-type="family">Podostemaceae</named-content></kwd></kwd-group><mixed-citation publication-type="journal"><person-group><name><surname>Kuetegue</surname><given-names>Felix</given-names></name><name><surname>Sonké</surname><given-names>Bonaventure</given-names></name><name><surname>Ameka</surname><given-names>Gabriel K.</given-names></name></person-group><article-title>A checklist of rheophytes of Cameroon</article-title><source>PhytoKeys</source><day>09</day><month>5</month><year>2019</year><volume>121</volume><fpage>81</fpage><lpage>131</lpage><pub-id pub-id-type="doi">10.3897/phytokeys.121.29924</pub-id></mixed-citation></tp:treatment-meta><tp:nomenclature><label>41.</label><tp:taxon-name>
                <tp:taxon-name-part taxon-name-part-type="genus" reg="Tristicha">Tristicha</tp:taxon-name-part>
                <tp:taxon-name-part taxon-name-part-type="species" reg="trifaria">trifaria</tp:taxon-name-part>
              </tp:taxon-name><tp:taxon-authority>(Bory ex Willd.) Spreng., Systema Vegetabilium 1 (1824)</tp:taxon-authority><tp:nomenclature-citation-list><tp:nomenclature-citation><tp:taxon-name>
                    <tp:taxon-name-part taxon-name-part-type="genus" reg="Dufourea">Dufourea</tp:taxon-name-part>
                    <tp:taxon-name-part taxon-name-part-type="species" reg="boryi">boryi</tp:taxon-name-part>
                  </tp:taxon-name><comment>A.Rich., Dict. Class. Hist. Nat. 5: 636 (1824)</comment></tp:nomenclature-citation><tp:nomenclature-citation><tp:taxon-name>
                    <tp:taxon-name-part taxon-name-part-type="genus" reg="Dufourea">Dufourea</tp:taxon-name-part>
                    <tp:taxon-name-part taxon-name-part-type="species" reg="hypnoides">hypnoides</tp:taxon-name-part>
                  </tp:taxon-name><comment>St-Hil. Mém. Mus. Hist. Nat. 10: 472 (1823)</comment></tp:nomenclature-citation><tp:nomenclature-citation><tp:taxon-name>
                    <tp:taxon-name-part taxon-name-part-type="genus" reg="Dufourea">Dufourea</tp:taxon-name-part>
                    <tp:taxon-name-part taxon-name-part-type="species" reg="trifaria">trifaria</tp:taxon-name-part>
                  </tp:taxon-name><comment>Bory ex Willd., Sp. Pl., ed. 4 5(1): 55 (1810)</comment></tp:nomenclature-citation><tp:nomenclature-citation><tp:taxon-name>
                    <tp:taxon-name-part taxon-name-part-type="genus" reg="Dufourea">Dufourea</tp:taxon-name-part>
                    <tp:taxon-name-part taxon-name-part-type="species" reg="alternifolia">alternifolia</tp:taxon-name-part>
                  </tp:taxon-name><comment>Willd., Mag. Neuesten Entdeck. Gesammten Naturk. Ges. Naturf. Freunde Berlin 6: 64 (1812)</comment></tp:nomenclature-citation><tp:nomenclature-citation><tp:taxon-name>
                    <tp:taxon-name-part taxon-name-part-type="genus" reg="Tristicha">Tristicha</tp:taxon-name-part>
                    <tp:taxon-name-part taxon-name-part-type="species" reg="alternifolia">alternifolia</tp:taxon-name-part>
                  </tp:taxon-name><comment>Thouars ex Spreng., Syst. Veg. ed. 16(1): 22 (1824)</comment></tp:nomenclature-citation><tp:nomenclature-citation><tp:taxon-name>
                    <tp:taxon-name-part taxon-name-part-type="genus" reg="Tristicha">Tristicha</tp:taxon-name-part>
                    <tp:taxon-name-part taxon-name-part-type="species" reg="alternifolia">alternifolia</tp:taxon-name-part>
                  </tp:taxon-name><comment>Thouars, ex Roem. &amp; Schult. Syst. Veg. i. 50 (1817)</comment></tp:nomenclature-citation></tp:nomenclature-citation-list></tp:nomenclature><tp:treatment-sec sec-type="material" id="SECID0EWBCK"><title>Type.</title><p>Mauritius, <italic>Bory de St Vincent s.n</italic>. (holotype: B; isotype: P).</p></tp:treatment-sec><tp:treatment-sec sec-type="material" id="SECID0E5BCK"><title>Specimens examined.</title><p>8 km south of Kribi, Lobe waterfall, <italic>J.J. Bos 3593</italic> (YA); Vina waterfall, near Ngaoundere, Feb, <italic>Dulieu 5</italic> (ALF); Hossere Koum, 40 km west of Tchollire, Nov, <italic>Fotius 2418</italic> (P); Limbe (Joke River), Mar, <italic>Brenen 9495, 9496</italic> (BR, COL, P, SRGH); 8 km North Betare Oya (Mari River fall), Nov, <italic>Leeuwenberg 7767</italic> (P, WAG); Roua 20 km northeast of Mokolo, Oct, <italic>R. Letouzey 7280</italic> (P); Sahe, 3 km southwest of Nkondjok (Bafang – Yabassi Road), Nkam River, Feb, <italic>R. Letouzey 11145</italic> (P).</p></tp:treatment-sec><tp:treatment-sec sec-type="habitat" id="SECID0ESCCK"><title>Habitat.</title><p>River rapids and waterfalls.</p></tp:treatment-sec><tp:treatment-sec sec-type="distribution" id="SECID0EXCCK"><title>Distribution.</title><p>AFRICA; Angola, Benin, Burkina Faso, Cameroon (Fig. <xref ref-type="fig" rid="F4">25</xref>), Cote d’Ivoire, Democratic Republic of Congo, Ethiopia, Ghana, Guinea, Kenya, Liberia, Madagascar, Malawi, Mali, Mauritius, Mascarene Islands, Mozambique, Namibia, Niger, Nigeria, Senegal, Sierra Leone, South Africa, Sudan, Tanzania, Togo, Uganda, Zambia, Zimbabwe. CENTRAL AND SOUTH AMERICA; Argentina, Brazil, Columbia, Costa Rica, Cuba, El Salvador, Guatemala, Mexico, Nicaragua, Panama, Paraguay, Uruguay, Venezuela.</p></tp:treatment-sec><tp:treatment-sec sec-type="conservation status" id="SECID0EBDCK"><title>Conservation status in Cameroon.</title><p><italic><tp:taxon-name><tp:taxon-name-part taxon-name-part-type="genus" reg="Tristicha">Tristicha</tp:taxon-name-part><tp:taxon-name-part taxon-name-part-type="species" reg="trifaria">trifaria</tp:taxon-name-part></tp:taxon-name></italic> is not listed on <ext-link xmlns:xlink="http://www.w3.org/1999/xlink" xlink:type="simple" ext-link-type="uri" xlink:href="http://www.iucnredlist.org">www.iucnredlist.org</ext-link>. The extent of occurrence of <italic><tp:taxon-name><tp:taxon-name-part taxon-name-part-type="genus" reg="Tristicha">T.</tp:taxon-name-part><tp:taxon-name-part taxon-name-part-type="species" reg="trifaria">trifaria</tp:taxon-name-part></tp:taxon-name></italic> is about 12,000 km<sup>2</sup> and the area of occupancy is about 28 km<sup>2</sup>. The taxon is currently known from about 7 localities. Lobe area, one of the localities where the species is found is a famous touristic site. Also agricultural activities are on the increase in other localities. Based on these threats, the number of localities and the continuous decline of vegetation cover in the area, extent and /or quality of the habitat, <italic><tp:taxon-name><tp:taxon-name-part taxon-name-part-type="genus" reg="Tristicha">T.</tp:taxon-name-part><tp:taxon-name-part taxon-name-part-type="species" reg="trifaria">trifaria</tp:taxon-name-part></tp:taxon-name></italic> is here assessed as Vulnerable. IUCN Red List Category: <bold>Vulnerable VUB1 + 2ab (ii, iii).</bold></p></tp:treatment-sec><tp:treatment-sec><!--Section generated to contain objects referenced in tp:taxon-treatment.--><fig id="F4" position="float" orientation="portrait"><label>Figures 20–25.</label><caption><p><bold>20</bold><italic><tp:taxon-name><tp:taxon-name-part taxon-name-part-type="genus" reg="Ixora">Ixora</tp:taxon-name-part><tp:taxon-name-part taxon-name-part-type="species" reg="inundata">inundata</tp:taxon-name-part></tp:taxon-name></italic> Hiern <bold>21</bold><italic><tp:taxon-name><tp:taxon-name-part taxon-name-part-type="genus" reg="Virectaria">Virectaria</tp:taxon-name-part><tp:taxon-name-part taxon-name-part-type="species" reg="angustifolia">angustifolia</tp:taxon-name-part></tp:taxon-name></italic> (Hiern) Bremek <bold>22</bold><italic><tp:taxon-name><tp:taxon-name-part taxon-name-part-type="genus" reg="Virectaria">Virectaria</tp:taxon-name-part><tp:taxon-name-part taxon-name-part-type="species" reg="salicoides">salicoides</tp:taxon-name-part></tp:taxon-name></italic> (C.H.Wright) Bremek <bold>23</bold><italic><tp:taxon-name><tp:taxon-name-part taxon-name-part-type="genus" reg="Deinbollia">Deinbollia</tp:taxon-name-part><tp:taxon-name-part taxon-name-part-type="species" reg="angustifolia">angustifolia</tp:taxon-name-part></tp:taxon-name></italic> D.W.Thomas <bold>24</bold><italic><tp:taxon-name><tp:taxon-name-part taxon-name-part-type="genus" reg="Deinbollia">Deinbollia</tp:taxon-name-part><tp:taxon-name-part taxon-name-part-type="species" reg="saligna">saligna</tp:taxon-name-part></tp:taxon-name></italic> Keay <bold>25</bold><italic><tp:taxon-name><tp:taxon-name-part taxon-name-part-type="genus" reg="Podostemaceae">Podostemaceae</tp:taxon-name-part></tp:taxon-name></italic> distribution.</p></caption><graphic xmlns:xlink="http://www.w3.org/1999/xlink" xlink:href="phytokeys-121-081-g004.jpg" position="float" orientation="portrait" xlink:type="simple" id="oo_300482.jpg"/></fig></tp:treatment-sec></tp:taxon-treatment>
