# Supplementary material for: A checklist of rheophytes of Cameroon
Source: PhytoKeys. 2019 May 9;121:81–131. doi: 10.3897/phytokeys.121.29924 (PMC6522442; doi:10.3897/phytokeys.121.29924)
Supplement: XML Treatment for Zehnderia microgyna [file phytokeys.121.29924-treatment66.xml]

<!DOCTYPE tp:taxon-treatment
  PUBLIC "-//TaxonX//DTD Taxonomic Treatment Publishing DTD v0 20100105//EN" "tax-treatment-NSO.dtd">
<tp:taxon-treatment xmlns:tp="http://www.plazi.org/taxpub"><tp:treatment-meta><kwd-group><label>Taxon classification</label><kwd><named-content xmlns:xlink="http://www.w3.org/1999/xlink" content-type="kingdom">Plantae</named-content></kwd><kwd><named-content xmlns:xlink="http://www.w3.org/1999/xlink" content-type="order">Malpighiales</named-content></kwd><kwd><named-content xmlns:xlink="http://www.w3.org/1999/xlink" content-type="family">Podostemaceae</named-content></kwd></kwd-group><mixed-citation publication-type="journal"><person-group><name><surname>Kuetegue</surname><given-names>Felix</given-names></name><name><surname>Sonké</surname><given-names>Bonaventure</given-names></name><name><surname>Ameka</surname><given-names>Gabriel K.</given-names></name></person-group><article-title>A checklist of rheophytes of Cameroon</article-title><source>PhytoKeys</source><day>09</day><month>5</month><year>2019</year><volume>121</volume><fpage>81</fpage><lpage>131</lpage><pub-id pub-id-type="doi">10.3897/phytokeys.121.29924</pub-id></mixed-citation></tp:treatment-meta><tp:nomenclature><label>43.</label><tp:taxon-name>
                <tp:taxon-name-part taxon-name-part-type="genus" reg="Zehnderia">Zehnderia</tp:taxon-name-part>
                <tp:taxon-name-part taxon-name-part-type="species" reg="microgyna">microgyna</tp:taxon-name-part>
              </tp:taxon-name><tp:taxon-authority>C.Cusset, Fl. Cameroon 30: 56 (1987)</tp:taxon-authority></tp:nomenclature><tp:treatment-sec sec-type="material" id="SECID0E3ICK"><title>Type.</title><p>Cameroon, Edea, 29 Jan 1951, <italic>Zehnder 264</italic> (holotype: ZT).</p></tp:treatment-sec><tp:treatment-sec sec-type="Specimen examined" id="SECID0EEJCK"><title>Specimen examined.</title><p>Edea, Sanaga waterfall, 29 Jan 1951, <italic>Zehnder 264, 276, 278</italic> (ZT).</p></tp:treatment-sec><tp:treatment-sec sec-type="distribution" id="SECID0EMJCK"><title>Distribution.</title><p>Cameroon (Fig. <xref ref-type="fig" rid="F4">25</xref>).</p></tp:treatment-sec><tp:treatment-sec sec-type="conservation status" id="SECID0EWJCK"><title>Conservation status in Cameroon.</title><p><italic><tp:taxon-name><tp:taxon-name-part taxon-name-part-type="genus" reg="Zehnderia">Zehnderia</tp:taxon-name-part><tp:taxon-name-part taxon-name-part-type="species" reg="microgyna">microgyna</tp:taxon-name-part></tp:taxon-name></italic> is listed on <ext-link xmlns:xlink="http://www.w3.org/1999/xlink" xlink:type="simple" ext-link-type="uri" xlink:href="http://www.iucnredlist.org">http://www.iucnredlist.org</ext-link>. as Critically Endangered (<xref ref-type="bibr" rid="B47">Ghogue 2010s</xref>). The taxon is known from only one locality. The extent of occurrence of <italic><tp:taxon-name><tp:taxon-name-part taxon-name-part-type="genus" reg="Zehnderia">Z.</tp:taxon-name-part><tp:taxon-name-part taxon-name-part-type="species" reg="microgyna">microgyna</tp:taxon-name-part></tp:taxon-name></italic> and the area of occupancy are estimated at about 4 km<sup>2</sup> each. There is a dam built on the Sanaga River, the habitat of the species. Based on that threat, and the fact that the species is known only from one locality and the continuous decline of vegetation cover in the area, and extent and/or quality of habitat, <italic><tp:taxon-name><tp:taxon-name-part taxon-name-part-type="genus" reg="Zehnderia">Z.</tp:taxon-name-part><tp:taxon-name-part taxon-name-part-type="species" reg="microgyna">microgyna</tp:taxon-name-part></tp:taxon-name></italic> is here assessed as Critically Endangered. IUCN Red List Category: <bold>Critically Endangered CRB1+2ab (ii, iii).</bold></p></tp:treatment-sec><tp:treatment-sec><!--Section generated to contain objects referenced in tp:taxon-treatment.--><fig id="F4" position="float" orientation="portrait"><label>Figures 20–25.</label><caption><p><bold>20</bold><italic><tp:taxon-name><tp:taxon-name-part taxon-name-part-type="genus" reg="Ixora">Ixora</tp:taxon-name-part><tp:taxon-name-part taxon-name-part-type="species" reg="inundata">inundata</tp:taxon-name-part></tp:taxon-name></italic> Hiern <bold>21</bold><italic><tp:taxon-name><tp:taxon-name-part taxon-name-part-type="genus" reg="Virectaria">Virectaria</tp:taxon-name-part><tp:taxon-name-part taxon-name-part-type="species" reg="angustifolia">angustifolia</tp:taxon-name-part></tp:taxon-name></italic> (Hiern) Bremek <bold>22</bold><italic><tp:taxon-name><tp:taxon-name-part taxon-name-part-type="genus" reg="Virectaria">Virectaria</tp:taxon-name-part><tp:taxon-name-part taxon-name-part-type="species" reg="salicoides">salicoides</tp:taxon-name-part></tp:taxon-name></italic> (C.H.Wright) Bremek <bold>23</bold><italic><tp:taxon-name><tp:taxon-name-part taxon-name-part-type="genus" reg="Deinbollia">Deinbollia</tp:taxon-name-part><tp:taxon-name-part taxon-name-part-type="species" reg="angustifolia">angustifolia</tp:taxon-name-part></tp:taxon-name></italic> D.W.Thomas <bold>24</bold><italic><tp:taxon-name><tp:taxon-name-part taxon-name-part-type="genus" reg="Deinbollia">Deinbollia</tp:taxon-name-part><tp:taxon-name-part taxon-name-part-type="species" reg="saligna">saligna</tp:taxon-name-part></tp:taxon-name></italic> Keay <bold>25</bold><italic><tp:taxon-name><tp:taxon-name-part taxon-name-part-type="genus" reg="Podostemaceae">Podostemaceae</tp:taxon-name-part></tp:taxon-name></italic> distribution.</p></caption><graphic xmlns:xlink="http://www.w3.org/1999/xlink" xlink:href="phytokeys-121-081-g004.jpg" position="float" orientation="portrait" xlink:type="simple" id="oo_300482.jpg"/></fig></tp:treatment-sec><ref-list><ref id="B47"><mixed-citation xmlns:xlink="http://www.w3.org/1999/xlink" xlink:type="simple"><person-group><name name-style="western"><surname>Ghogue</surname><given-names>J-P</given-names></name></person-group> (<year>2010s</year>) <italic><tp:taxon-name><tp:taxon-name-part taxon-name-part-type="genus">Zehnderia</tp:taxon-name-part><tp:taxon-name-part taxon-name-part-type="species">microgyna</tp:taxon-name-part></tp:taxon-name></italic>. The IUCN Red List of Threatened Species 2010: e.T185538A8431595. <ext-link xlink:type="simple" ext-link-type="doi" xlink:href="10.2305/IUCN.UK.2010-3.RLTS.T185538A8431595.en">https://doi.org/10.2305/IUCN.UK.2010-3.RLTS.T185538A8431595.en</ext-link> [Downloaded on 20 August 2018]</mixed-citation></ref></ref-list></tp:taxon-treatment>
